# Supplementary material for: Ethyl 7-methyl-3-oxo-5-phenyl-2-(2,4,6-trimeth­oxy­benzyl­idene)-2,3-dihydro-5H-thia­zolo[3,2-a]pyrimidine-6-carboxyl­ate
Source: Acta Crystallogr Sect E Struct Rep Online. 2012 Mar 28;68(Pt 4):o1213. doi: 10.1107/S1600536812012354 (PMC3344148; doi:10.1107/S1600536812012354)
Supplement: Supplementary file 1 [file e-68-o1213-sup1.cif]

##############################################################################
#                                                                            #
# This CIF contains the data in a paper accepted for publication in          #
# Acta Crystallographica Section E. It conforms to the requirements of       #
# Notes for Authors for Acta Crystallographica Section E, and has been       #
# peer reviewed under the auspices of the IUCr Commission on Journals.       #
#                                                                            #
# Full details of the Crystallographic Information File format               #
# are given in the paper "The Crystallographic Information File (CIF):       #
# a New Standard Archive File for Crystallography" by S. R. Hall, F. H.      #
# Allen and I. D. Brown [Acta Cryst. (1991), A47, 655-685].                  #
#                                                                            #
# The current version of the core CIF dictionary is obtainable from          #
# ftp://ftp.iucr.org/pub/cif_core.dic.                                       #
#                                                                            #
# Software is freely available for graphical display of the structure(s)     #
# in this CIF. For information consult the CIF software page                 #
# http://www.iucr.org/resources/cif/software.                                #
#                                                                            #
# This file may be used for bona fide research purposes within the           #
# scientific community so long as proper attribution is given to the journal # 
# article from which it was obtained.                                        #
#                                                                            #
##############################################################################
data_global
_audit_creation_method     'PLATON <TABLE ACC> option'
_journal_date_recd_electronic     2012-02-24
_journal_date_accepted     2012-03-21
_journal_name_full     'Acta Crystallographica, Section E'
_journal_year     2012
_journal_volume     68
_journal_issue      4
_journal_page_first     o1213
_journal_page_last     o1213
_journal_paper_category     QO
_journal_paper_doi     10.1107/S1600536812012354
_journal_coeditor_code     PV2518
_publ_contact_author_name
;
 'Bheema Raju, V.'
;
_publ_contact_author_address
;
 Department of Chemistry
 Dr. Ambedkar Institute of Technology
 Bangalore 560 056
 India
;
_publ_contact_author_email     'bheemarajuv54@gmail.com'
_publ_contact_author_fax     ?
_publ_contact_author_phone     '9900601415'
_publ_section_title
;\
Ethyl
7-methyl-3-oxo-5-phenyl-2-(2,4,6-trimethoxybenzylidene)-2,3-dihydro-\
5<i>H</i>-thiazolo[3,2-<i>a</i>]pyrimidine-6-carboxylate
;
loop_
    _publ_author_name
    _publ_author_address
    'Noor Afshan Banu'
;
 Department of Chemistry,
 KNS Institute of Technology,
 Bangalore 560 064
 India
;
    'Bheema Raju, V.'
;
 Department of Chemistry
 Dr Ambedkar Institute of Technology
 Bangalore 560 056
 India
;
data_I
_chemical_name_systematic
;
Ethyl 7-methyl-3-oxo-5-phenyl-2-(2,4,6-trimethoxybenzylidene)-
2,3-dihydro-5<i>H</i>-thiazolo[3,2-<i>a</i>]pyrimidine-6-carboxylate
;
_chemical_name_common     ?
_chemical_formula_moiety     'C26 H26 N2 O6 S'
_chemical_formula_sum     'C26 H26 N2 O6 S'
_chemical_formula_structural     ?
_chemical_formula_iupac     'C26 H26 N2 O6 S'
_chemical_formula_weight     494.55
_chemical_melting_point     ?
_symmetry_cell_setting     monoclinic
_symmetry_space_group_name_H-M     'P 21/n'
_symmetry_space_group_name_Hall     '-P 2yn'
loop_
    _symmetry_equiv_pos_as_xyz
    'x, y, z'
    '-x+1/2, y+1/2, -z+1/2'
    '-x, -y, -z'
    'x-1/2, -y-1/2, z-1/2'
_cell_length_a     7.5363(19)
_cell_length_b     18.178(5)
_cell_length_c     16.973(4)
_cell_angle_alpha     90.00
_cell_angle_beta     94.465(5)
_cell_angle_gamma     90.00
_cell_volume     2318.1(10)
_cell_formula_units_Z     4
_cell_measurement_reflns_used     5055
_cell_measurement_theta_min     2.24
_cell_measurement_theta_max     27.00
_cell_measurement_temperature     296(2)
_exptl_crystal_description     block
_exptl_crystal_colour     yellow
_exptl_crystal_size_max     0.18
_exptl_crystal_size_mid     0.16
_exptl_crystal_size_min     0.16
_exptl_crystal_density_diffrn     1.417
_exptl_crystal_density_meas     ?
_exptl_crystal_density_method     'not measured'
_exptl_crystal_F_000     1040
_exptl_absorpt_coefficient_mu     0.187
_exptl_absorpt_correction_type     multi-scan
_exptl_absorpt_process_details     '(SADABS; Bruker, 1998)'
_exptl_absorpt_correction_T_min     0.9672
_exptl_absorpt_correction_T_max     0.9708
_exptl_special_details     ?
_diffrn_ambient_temperature     296(2)
_diffrn_radiation_type     MoK\a
_diffrn_radiation_wavelength     0.71073
_diffrn_radiation_source     'fine-focus sealed tube'
_diffrn_radiation_monochromator     graphite
_diffrn_measurement_device_type     'Bruker SMART APEX CCD detector'
_diffrn_measurement_method     '\w scans'
_diffrn_reflns_number     13918
_diffrn_reflns_av_R_equivalents     0.0523
_diffrn_reflns_av_sigmaI/netI     0.0659
_diffrn_reflns_theta_min     2.24
_diffrn_reflns_theta_max     27.00
_diffrn_reflns_theta_full     27.00
_diffrn_measured_fraction_theta_max     0.998
_diffrn_measured_fraction_theta_full     0.998
_diffrn_reflns_limit_h_min     -9
_diffrn_reflns_limit_h_max     6
_diffrn_reflns_limit_k_min     -19
_diffrn_reflns_limit_k_max     23
_diffrn_reflns_limit_l_min     -21
_diffrn_reflns_limit_l_max     20
_refine_special_details
;
Refinement of <i>F</i>^2^ against ALL reflections. The weighted <i>R</i>-factor
<i>wR</i> and goodness of fit <i>S</i> are based on <i>F</i>^2^, conventional
<i>R</i>-factors <i>R</i> are based on <i>F</i>, with <i>F</i> set to zero for
negative <i>F</i>^2^. The threshold expression of <i>F</i>^2^ >
2\s(<i>F</i>^2^) is used only for calculating <i>R</i>-factors(gt) <i>etc</i>.
and is not relevant to the choice of reflections for refinement.
<i>R</i>-factors based on <i>F</i>^2^ are statistically about twice as large
as those based on <i>F</i>, and <i>R</i>- factors based on ALL data will be
even larger.
;
_reflns_number_total     5055
_reflns_number_gt     3500
_reflns_threshold_expression     I>2\s(I)
_refine_ls_structure_factor_coef     Fsqd
_refine_ls_matrix_type     full
_refine_ls_R_factor_all     0.0903
_refine_ls_R_factor_gt     0.0580
_refine_ls_wR_factor_gt     0.1403
_refine_ls_wR_factor_ref     0.1677
_refine_ls_goodness_of_fit_ref     1.068
_refine_ls_restrained_S_all     1.068
_refine_ls_number_reflns     5055
_refine_ls_number_parameters     321
_refine_ls_number_restraints     0
_refine_ls_hydrogen_treatment     constr
_refine_ls_weighting_scheme     calc
_refine_ls_weighting_details
                 'calc w=1/[\s^2^(Fo^2^)+(0.0854P)^2^] where P=(Fo^2^+2Fc^2^)/3'
_atom_sites_solution_hydrogens     geom
_atom_sites_solution_primary     direct
_atom_sites_solution_secondary     difmap
_refine_ls_shift/su_max     0.001
_refine_ls_shift/su_mean     0.000
_refine_diff_density_max     0.590
_refine_diff_density_min     -0.377
_refine_ls_extinction_method     none
_refine_ls_extinction_coef     ?
loop_
    _atom_type_symbol
    _atom_type_description
    _atom_type_scat_dispersion_real
    _atom_type_scat_dispersion_imag
    _atom_type_scat_source
    'C' 'C' 0.0033 0.0016
                         'International Tables Vol C Tables 4.2.6.8 and 6.1.1.4'
    'H' 'H' 0.0000 0.0000
                         'International Tables Vol C Tables 4.2.6.8 and 6.1.1.4'
    'N' 'N' 0.0061 0.0033
                         'International Tables Vol C Tables 4.2.6.8 and 6.1.1.4'
    'O' 'O' 0.0106 0.0060
                         'International Tables Vol C Tables 4.2.6.8 and 6.1.1.4'
    'S' 'S' 0.1246 0.1234
                         'International Tables Vol C Tables 4.2.6.8 and 6.1.1.4'
_computing_data_collection     'SMART (Bruker, 1998)'
_computing_cell_refinement     'SMART (Bruker, 1998)'
_computing_data_reduction     'SAINT-Plus (Bruker, 1998)'
_computing_structure_solution     'SHELXS97 (Sheldrick, 2008)'
_computing_structure_refinement     'SHELXL97 (Sheldrick, 2008)'
_computing_molecular_graphics
             'ORTEP-3 (Farrugia, 1997) and CAMERON (Watkin <i>et al.</i>, 1996)'
_computing_publication_material     'WinGX (Farrugia, 1999)'
loop_
    _atom_site_type_symbol
    _atom_site_label
    _atom_site_fract_x
    _atom_site_fract_y
    _atom_site_fract_z
    _atom_site_U_iso_or_equiv
    _atom_site_adp_type
    _atom_site_calc_flag
    _atom_site_refinement_flags
    _atom_site_occupancy
    _atom_site_symmetry_multiplicity
    _atom_site_disorder_assembly
    _atom_site_disorder_group
    S S1 0.73105(9) 0.14251(3) 0.58179(4) 0.02186(19) Uani d . 1 1 . .
    O O5 -0.0478(3) 0.28751(10) 0.67802(11) 0.0280(5) Uani d . 1 1 . .
    O O2 1.1137(2) 0.27911(9) 0.35791(11) 0.0259(5) Uani d . 1 1 . .
    O O4 1.0502(2) 0.09339(9) 0.54509(10) 0.0250(4) Uani d . 1 1 . .
    N N1 0.4401(3) 0.16361(12) 0.65853(12) 0.0224(5) Uani d . 1 1 . .
    O O1 0.6191(2) 0.32009(9) 0.46396(11) 0.0252(4) Uani d . 1 1 . .
    O O6 0.0574(2) 0.36348(10) 0.58753(12) 0.0285(5) Uani d . 1 1 . .
    N N2 0.5119(3) 0.25231(11) 0.56348(12) 0.0209(5) Uani d . 1 1 . .
    O O3 1.5463(3) 0.08397(10) 0.39073(11) 0.0276(5) Uani d . 1 1 . .
    C C16 0.5164(3) 0.36754(14) 0.69908(15) 0.0218(6) Uani d . 1 1 . .
    H H16 0.5270 0.3219 0.7237 0.026 Uiso calc R 1 1 . .
    C C11 0.4425(3) 0.37259(14) 0.62157(15) 0.0195(6) Uani d . 1 1 . .
    C C6 0.2376(4) 0.26532(14) 0.62849(15) 0.0220(6) Uani d . 1 1 . .
    C C10 0.0685(4) 0.30403(14) 0.63572(16) 0.0237(6) Uani d . 1 1 . .
    C C20 1.3047(4) 0.08844(14) 0.46749(15) 0.0221(6) Uani d . 1 1 . .
    H H20 1.3473 0.0459 0.4929 0.027 Uiso calc R 1 1 . .
    C C9 0.5401(4) 0.18888(13) 0.60625(15) 0.0207(6) Uani d . 1 1 . .
    C C17 0.9132(3) 0.22160(13) 0.46628(15) 0.0201(6) Uani d . 1 1 . .
    H H17 0.8968 0.2644 0.4365 0.024 Uiso calc R 1 1 . .
    C C7 0.2822(4) 0.20292(14) 0.66861(15) 0.0221(6) Uani d . 1 1 . .
    C C2 0.7777(3) 0.21079(13) 0.51239(15) 0.0209(6) Uani d . 1 1 . .
    C C5 0.3682(3) 0.30400(13) 0.57885(16) 0.0214(6) Uani d . 1 1 . .
    H H5 0.3062 0.3186 0.5284 0.026 Uiso calc R 1 1 . .
    C C3 0.6336(4) 0.26750(14) 0.50774(15) 0.0218(6) Uani d . 1 1 . .
    C C18 1.0776(3) 0.18488(13) 0.45027(15) 0.0204(6) Uani d . 1 1 . .
    C C21 1.3967(3) 0.12094(14) 0.40848(15) 0.0220(6) Uani d . 1 1 . .
    C C8 0.1730(4) 0.16755(15) 0.72924(16) 0.0288(7) Uani d . 1 1 . .
    H H8A 0.1686 0.1997 0.7739 0.043 Uiso calc R 1 1 . .
    H H8B 0.2265 0.1217 0.7460 0.043 Uiso calc R 1 1 . .
    H H8C 0.0544 0.1588 0.7063 0.043 Uiso calc R 1 1 . .
    C C19 1.1482(4) 0.12100(14) 0.48744(14) 0.0206(6) Uani d . 1 1 . .
    C C15 0.5743(4) 0.43039(14) 0.73975(16) 0.0236(6) Uani d . 1 1 . .
    H H15 0.6251 0.4268 0.7913 0.028 Uiso calc R 1 1 . .
    C C12 0.4283(4) 0.44127(14) 0.58605(16) 0.0242(6) Uani d . 1 1 . .
    H H12 0.3805 0.4452 0.5340 0.029 Uiso calc R 1 1 . .
    C C22 1.3384(3) 0.18520(14) 0.37125(15) 0.0213(6) Uani d . 1 1 . .
    H H22 1.4033 0.2070 0.3331 0.026 Uiso calc R 1 1 . .
    C C13 0.4841(4) 0.50407(14) 0.62696(17) 0.0261(6) Uani d . 1 1 . .
    H H13 0.4728 0.5499 0.6027 0.031 Uiso calc R 1 1 . .
    C C23 1.1808(4) 0.21644(13) 0.39216(15) 0.0216(6) Uani d . 1 1 . .
    C C25 1.6375(4) 0.11104(16) 0.32485(17) 0.0328(7) Uani d . 1 1 . .
    H H25A 1.5561 0.1127 0.2785 0.049 Uiso calc R 1 1 . .
    H H25B 1.7348 0.0789 0.3157 0.049 Uiso calc R 1 1 . .
    H H25C 1.6822 0.1596 0.3366 0.049 Uiso calc R 1 1 . .
    C C14 0.5563(4) 0.49832(14) 0.70364(16) 0.0247(6) Uani d . 1 1 . .
    H H14 0.5934 0.5404 0.7313 0.030 Uiso calc R 1 1 . .
    C C26 1.1201(4) 0.03154(14) 0.58899(15) 0.0255(6) Uani d . 1 1 . .
    H H26A 1.1362 -0.0087 0.5536 0.038 Uiso calc R 1 1 . .
    H H26B 1.0386 0.0173 0.6270 0.038 Uiso calc R 1 1 . .
    H H26C 1.2325 0.0444 0.6159 0.038 Uiso calc R 1 1 . .
    C C24 1.2289(4) 0.32127(14) 0.31204(16) 0.0267(6) Uani d . 1 1 . .
    H H24A 1.3356 0.3335 0.3440 0.040 Uiso calc R 1 1 . .
    H H24B 1.1695 0.3657 0.2942 0.040 Uiso calc R 1 1 . .
    H H24C 1.2587 0.2929 0.2672 0.040 Uiso calc R 1 1 . .
    C C1 -0.0260(4) 0.48913(16) 0.6104(2) 0.0390(8) Uani d . 1 1 . .
    H H1A 0.0262 0.4898 0.6638 0.059 Uiso calc R 1 1 . .
    H H1B -0.1234 0.5233 0.6052 0.059 Uiso calc R 1 1 . .
    H H1C 0.0620 0.5030 0.5752 0.059 Uiso calc R 1 1 . .
    C C4 -0.0928(4) 0.41300(15) 0.59001(19) 0.0325(7) Uani d . 1 1 . .
    H H4A -0.1703 0.3963 0.6294 0.039 Uiso calc R 1 1 . .
    H H4B -0.1606 0.4136 0.5390 0.039 Uiso calc R 1 1 . .
loop_
    _atom_site_aniso_label
    _atom_site_aniso_U_11
    _atom_site_aniso_U_22
    _atom_site_aniso_U_33
    _atom_site_aniso_U_12
    _atom_site_aniso_U_13
    _atom_site_aniso_U_23
    S1 0.0216(4) 0.0219(4) 0.0231(4) -0.0004(3) 0.0078(3) 0.0010(3)
    O5 0.0244(11) 0.0318(11) 0.0296(11) -0.0015(9) 0.0135(9) -0.0016(8)
    O2 0.0233(11) 0.0237(10) 0.0322(11) 0.0035(8) 0.0118(8) 0.0075(8)
    O4 0.0284(11) 0.0222(10) 0.0262(10) 0.0018(8) 0.0128(8) 0.0051(7)
    N1 0.0211(13) 0.0240(11) 0.0229(12) -0.0026(10) 0.0072(10) -0.0004(9)
    O1 0.0235(11) 0.0232(10) 0.0299(11) 0.0014(8) 0.0095(8) 0.0031(8)
    O6 0.0181(10) 0.0291(10) 0.0396(12) 0.0037(8) 0.0111(9) 0.0051(8)
    N2 0.0177(12) 0.0211(11) 0.0250(12) -0.0024(9) 0.0081(9) -0.0007(9)
    O3 0.0245(11) 0.0334(11) 0.0265(10) 0.0095(9) 0.0123(8) 0.0050(8)
    C16 0.0200(14) 0.0208(13) 0.0256(14) 0.0003(11) 0.0082(11) 0.0020(10)
    C11 0.0128(13) 0.0232(13) 0.0239(14) -0.0011(10) 0.0098(11) -0.0023(10)
    C6 0.0184(14) 0.0207(13) 0.0275(14) -0.0013(11) 0.0064(11) -0.0046(11)
    C10 0.0211(15) 0.0229(14) 0.0277(15) -0.0056(11) 0.0059(12) -0.0064(11)
    C20 0.0225(15) 0.0243(13) 0.0196(13) 0.0023(11) 0.0016(11) 0.0010(10)
    C9 0.0201(14) 0.0191(13) 0.0232(14) -0.0026(11) 0.0038(11) -0.0048(10)
    C17 0.0221(15) 0.0196(13) 0.0194(13) -0.0020(11) 0.0062(11) -0.0012(10)
    C7 0.0189(14) 0.0244(14) 0.0237(14) -0.0079(11) 0.0065(11) -0.0064(11)
    C2 0.0201(14) 0.0184(13) 0.0246(14) -0.0011(11) 0.0050(11) -0.0018(10)
    C5 0.0159(14) 0.0240(13) 0.0251(14) 0.0008(11) 0.0072(11) -0.0012(11)
    C3 0.0207(15) 0.0243(14) 0.0211(14) -0.0032(11) 0.0066(11) -0.0026(11)
    C18 0.0190(14) 0.0204(13) 0.0227(14) -0.0009(11) 0.0069(11) -0.0019(10)
    C21 0.0173(14) 0.0273(14) 0.0215(13) 0.0023(11) 0.0029(11) -0.0024(11)
    C8 0.0292(17) 0.0258(14) 0.0334(16) -0.0049(12) 0.0143(13) -0.0007(12)
    C19 0.0215(14) 0.0233(13) 0.0177(13) -0.0036(11) 0.0064(11) -0.0015(10)
    C15 0.0204(14) 0.0284(14) 0.0228(14) 0.0002(12) 0.0060(11) -0.0034(11)
    C12 0.0212(15) 0.0286(14) 0.0234(14) 0.0015(11) 0.0057(11) 0.0042(11)
    C22 0.0173(14) 0.0282(14) 0.0191(13) -0.0023(11) 0.0059(11) -0.0022(10)
    C13 0.0258(16) 0.0161(13) 0.0376(17) 0.0012(11) 0.0095(13) 0.0043(11)
    C23 0.0215(15) 0.0187(13) 0.0252(14) -0.0018(11) 0.0051(11) -0.0014(10)
    C25 0.0297(17) 0.0396(17) 0.0311(16) 0.0119(14) 0.0146(13) 0.0078(13)
    C14 0.0207(15) 0.0222(14) 0.0323(15) -0.0028(11) 0.0096(12) -0.0053(11)
    C26 0.0276(16) 0.0230(14) 0.0265(15) 0.0008(12) 0.0063(12) 0.0031(11)
    C24 0.0296(16) 0.0240(14) 0.0276(15) -0.0031(12) 0.0091(13) 0.0065(11)
    C1 0.0296(18) 0.0357(17) 0.053(2) 0.0054(14) 0.0103(15) 0.0013(15)
    C4 0.0186(15) 0.0355(16) 0.0447(18) 0.0046(13) 0.0103(13) 0.0040(13)
_geom_special_details
;
All s.u.'s (except the s.u. in the dihedral angle between two l.s. planes) are
estimated using the full covariance matrix. The cell s.u.'s are taken into
account individually in the estimation of s.u.'s in distances, angles and
torsion angles; correlations between s.u.'s in cell parameters are only used
when they are defined by crystal symmetry. An approximate (isotropic)
treatment of cell s.u.'s is used for estimating s.u.'s involving l.s. planes.
;
loop_
    _geom_bond_atom_site_label_1
    _geom_bond_atom_site_label_2
    _geom_bond_site_symmetry_2
    _geom_bond_distance
    _geom_bond_publ_flag
    S1 C9 . 1.745(3) ?
    S1 C2 . 1.765(3) ?
    O5 C10 . 1.213(3) ?
    O2 C23 . 1.359(3) ?
    O2 C24 . 1.433(3) ?
    O4 C19 . 1.367(3) ?
    O4 C26 . 1.427(3) ?
    N1 C9 . 1.292(3) ?
    N1 C7 . 1.410(3) ?
    O1 C3 . 1.211(3) ?
    O6 C10 . 1.354(3) ?
    O6 C4 . 1.449(3) ?
    N2 C9 . 1.370(3) ?
    N2 C3 . 1.395(3) ?
    N2 C5 . 1.473(3) ?
    O3 C21 . 1.367(3) ?
    O3 C25 . 1.443(3) ?
    C16 C15 . 1.387(4) ?
    C16 C11 . 1.391(4) ?
    C16 H16 . 0.9300 ?
    C11 C12 . 1.387(3) ?
    C11 C5 . 1.527(3) ?
    C6 C7 . 1.352(4) ?
    C6 C10 . 1.469(4) ?
    C6 C5 . 1.517(3) ?
    C20 C19 . 1.385(3) ?
    C20 C21 . 1.393(3) ?
    C20 H20 . 0.9300 ?
    C17 C2 . 1.348(3) ?
    C17 C18 . 1.451(3) ?
    C17 H17 . 0.9300 ?
    C7 C8 . 1.511(3) ?
    C2 C3 . 1.495(4) ?
    C5 H5 . 0.9800 ?
    C18 C19 . 1.406(4) ?
    C18 C23 . 1.423(3) ?
    C21 C22 . 1.383(4) ?
    C8 H8A . 0.9600 ?
    C8 H8B . 0.9600 ?
    C8 H8C . 0.9600 ?
    C15 C14 . 1.381(4) ?
    C15 H15 . 0.9300 ?
    C12 C13 . 1.385(4) ?
    C12 H12 . 0.9300 ?
    C22 C23 . 1.387(3) ?
    C22 H22 . 0.9300 ?
    C13 C14 . 1.375(4) ?
    C13 H13 . 0.9300 ?
    C25 H25A . 0.9600 ?
    C25 H25B . 0.9600 ?
    C25 H25C . 0.9600 ?
    C14 H14 . 0.9300 ?
    C26 H26A . 0.9600 ?
    C26 H26B . 0.9600 ?
    C26 H26C . 0.9600 ?
    C24 H24A . 0.9600 ?
    C24 H24B . 0.9600 ?
    C24 H24C . 0.9600 ?
    C1 C4 . 1.504(4) ?
    C1 H1A . 0.9600 ?
    C1 H1B . 0.9600 ?
    C1 H1C . 0.9600 ?
    C4 H4A . 0.9700 ?
    C4 H4B . 0.9700 ?
loop_
    _geom_angle_atom_site_label_1
    _geom_angle_atom_site_label_2
    _geom_angle_atom_site_label_3
    _geom_angle_site_symmetry_1
    _geom_angle_site_symmetry_3
    _geom_angle
    _geom_angle_publ_flag
    C9 S1 C2 . . 91.72(12) ?
    C23 O2 C24 . . 117.4(2) ?
    C19 O4 C26 . . 117.7(2) ?
    C9 N1 C7 . . 116.5(2) ?
    C10 O6 C4 . . 119.3(2) ?
    C9 N2 C3 . . 116.3(2) ?
    C9 N2 C5 . . 121.9(2) ?
    C3 N2 C5 . . 121.7(2) ?
    C21 O3 C25 . . 117.0(2) ?
    C15 C16 C11 . . 120.2(2) ?
    C15 C16 H16 . . 119.9 ?
    C11 C16 H16 . . 119.9 ?
    C12 C11 C16 . . 118.8(2) ?
    C12 C11 C5 . . 121.0(2) ?
    C16 C11 C5 . . 120.0(2) ?
    C7 C6 C10 . . 122.9(2) ?
    C7 C6 C5 . . 121.5(2) ?
    C10 C6 C5 . . 115.4(2) ?
    O5 C10 O6 . . 122.8(2) ?
    O5 C10 C6 . . 127.0(3) ?
    O6 C10 C6 . . 110.2(2) ?
    C19 C20 C21 . . 118.4(2) ?
    C19 C20 H20 . . 120.8 ?
    C21 C20 H20 . . 120.8 ?
    N1 C9 N2 . . 126.0(2) ?
    N1 C9 S1 . . 121.8(2) ?
    N2 C9 S1 . . 112.16(18) ?
    C2 C17 C18 . . 137.5(2) ?
    C2 C17 H17 . . 111.2 ?
    C18 C17 H17 . . 111.2 ?
    C6 C7 N1 . . 122.9(2) ?
    C6 C7 C8 . . 124.9(2) ?
    N1 C7 C8 . . 112.1(2) ?
    C17 C2 C3 . . 116.7(2) ?
    C17 C2 S1 . . 133.6(2) ?
    C3 C2 S1 . . 109.77(18) ?
    N2 C5 C6 . . 108.7(2) ?
    N2 C5 C11 . . 110.9(2) ?
    C6 C5 C11 . . 110.2(2) ?
    N2 C5 H5 . . 109.0 ?
    C6 C5 H5 . . 109.0 ?
    C11 C5 H5 . . 109.0 ?
    O1 C3 N2 . . 122.7(2) ?
    O1 C3 C2 . . 127.4(2) ?
    N2 C3 C2 . . 109.9(2) ?
    C19 C18 C23 . . 115.8(2) ?
    C19 C18 C17 . . 126.5(2) ?
    C23 C18 C17 . . 117.7(2) ?
    O3 C21 C22 . . 123.6(2) ?
    O3 C21 C20 . . 114.5(2) ?
    C22 C21 C20 . . 121.9(2) ?
    C7 C8 H8A . . 109.5 ?
    C7 C8 H8B . . 109.5 ?
    H8A C8 H8B . . 109.5 ?
    C7 C8 H8C . . 109.5 ?
    H8A C8 H8C . . 109.5 ?
    H8B C8 H8C . . 109.5 ?
    O4 C19 C20 . . 122.4(2) ?
    O4 C19 C18 . . 114.7(2) ?
    C20 C19 C18 . . 122.9(2) ?
    C14 C15 C16 . . 120.0(3) ?
    C14 C15 H15 . . 120.0 ?
    C16 C15 H15 . . 120.0 ?
    C13 C12 C11 . . 120.9(3) ?
    C13 C12 H12 . . 119.5 ?
    C11 C12 H12 . . 119.5 ?
    C21 C22 C23 . . 118.5(2) ?
    C21 C22 H22 . . 120.8 ?
    C23 C22 H22 . . 120.8 ?
    C14 C13 C12 . . 119.6(2) ?
    C14 C13 H13 . . 120.2 ?
    C12 C13 H13 . . 120.2 ?
    O2 C23 C22 . . 122.1(2) ?
    O2 C23 C18 . . 115.4(2) ?
    C22 C23 C18 . . 122.5(2) ?
    O3 C25 H25A . . 109.5 ?
    O3 C25 H25B . . 109.5 ?
    H25A C25 H25B . . 109.5 ?
    O3 C25 H25C . . 109.5 ?
    H25A C25 H25C . . 109.5 ?
    H25B C25 H25C . . 109.5 ?
    C13 C14 C15 . . 120.4(2) ?
    C13 C14 H14 . . 119.8 ?
    C15 C14 H14 . . 119.8 ?
    O4 C26 H26A . . 109.5 ?
    O4 C26 H26B . . 109.5 ?
    H26A C26 H26B . . 109.5 ?
    O4 C26 H26C . . 109.5 ?
    H26A C26 H26C . . 109.5 ?
    H26B C26 H26C . . 109.5 ?
    O2 C24 H24A . . 109.5 ?
    O2 C24 H24B . . 109.5 ?
    H24A C24 H24B . . 109.5 ?
    O2 C24 H24C . . 109.5 ?
    H24A C24 H24C . . 109.5 ?
    H24B C24 H24C . . 109.5 ?
    C4 C1 H1A . . 109.5 ?
    C4 C1 H1B . . 109.5 ?
    H1A C1 H1B . . 109.5 ?
    C4 C1 H1C . . 109.5 ?
    H1A C1 H1C . . 109.5 ?
    H1B C1 H1C . . 109.5 ?
    O6 C4 C1 . . 109.3(2) ?
    O6 C4 H4A . . 109.8 ?
    C1 C4 H4A . . 109.8 ?
    O6 C4 H4B . . 109.8 ?
    C1 C4 H4B . . 109.8 ?
    H4A C4 H4B . . 108.3 ?
loop_
    _geom_torsion_atom_site_label_1
    _geom_torsion_atom_site_label_2
    _geom_torsion_atom_site_label_3
    _geom_torsion_atom_site_label_4
    _geom_torsion_site_symmetry_1
    _geom_torsion_site_symmetry_2
    _geom_torsion_site_symmetry_3
    _geom_torsion_site_symmetry_4
    _geom_torsion
    _geom_torsion_publ_flag
    C15 C16 C11 C12 . . . . 0.1(4) ?
    C15 C16 C11 C5 . . . . -176.1(2) ?
    C4 O6 C10 O5 . . . . 4.6(4) ?
    C4 O6 C10 C6 . . . . -175.1(2) ?
    C7 C6 C10 O5 . . . . 1.9(4) ?
    C5 C6 C10 O5 . . . . -172.4(3) ?
    C7 C6 C10 O6 . . . . -178.4(2) ?
    C5 C6 C10 O6 . . . . 7.3(3) ?
    C7 N1 C9 N2 . . . . 4.1(4) ?
    C7 N1 C9 S1 . . . . -175.11(18) ?
    C3 N2 C9 N1 . . . . -177.5(2) ?
    C5 N2 C9 N1 . . . . 6.3(4) ?
    C3 N2 C9 S1 . . . . 1.8(3) ?
    C5 N2 C9 S1 . . . . -174.44(18) ?
    C2 S1 C9 N1 . . . . 180.0(2) ?
    C2 S1 C9 N2 . . . . 0.7(2) ?
    C10 C6 C7 N1 . . . . 176.5(2) ?
    C5 C6 C7 N1 . . . . -9.6(4) ?
    C10 C6 C7 C8 . . . . -4.2(4) ?
    C5 C6 C7 C8 . . . . 169.8(2) ?
    C9 N1 C7 C6 . . . . -2.2(4) ?
    C9 N1 C7 C8 . . . . 178.3(2) ?
    C18 C17 C2 C3 . . . . 179.5(3) ?
    C18 C17 C2 S1 . . . . 0.9(5) ?
    C9 S1 C2 C17 . . . . 175.9(3) ?
    C9 S1 C2 C3 . . . . -2.7(2) ?
    C9 N2 C5 C6 . . . . -15.9(3) ?
    C3 N2 C5 C6 . . . . 168.1(2) ?
    C9 N2 C5 C11 . . . . 105.4(3) ?
    C3 N2 C5 C11 . . . . -70.6(3) ?
    C7 C6 C5 N2 . . . . 17.4(3) ?
    C10 C6 C5 N2 . . . . -168.2(2) ?
    C7 C6 C5 C11 . . . . -104.3(3) ?
    C10 C6 C5 C11 . . . . 70.0(3) ?
    C12 C11 C5 N2 . . . . 115.6(3) ?
    C16 C11 C5 N2 . . . . -68.3(3) ?
    C12 C11 C5 C6 . . . . -123.9(3) ?
    C16 C11 C5 C6 . . . . 52.1(3) ?
    C9 N2 C3 O1 . . . . 176.8(2) ?
    C5 N2 C3 O1 . . . . -6.9(4) ?
    C9 N2 C3 C2 . . . . -3.8(3) ?
    C5 N2 C3 C2 . . . . 172.4(2) ?
    C17 C2 C3 O1 . . . . 4.5(4) ?
    S1 C2 C3 O1 . . . . -176.6(2) ?
    C17 C2 C3 N2 . . . . -174.8(2) ?
    S1 C2 C3 N2 . . . . 4.1(3) ?
    C2 C17 C18 C19 . . . . -3.3(5) ?
    C2 C17 C18 C23 . . . . 177.7(3) ?
    C25 O3 C21 C22 . . . . -5.5(4) ?
    C25 O3 C21 C20 . . . . 174.1(2) ?
    C19 C20 C21 O3 . . . . -178.0(2) ?
    C19 C20 C21 C22 . . . . 1.7(4) ?
    C26 O4 C19 C20 . . . . 4.1(4) ?
    C26 O4 C19 C18 . . . . -175.8(2) ?
    C21 C20 C19 O4 . . . . -179.4(2) ?
    C21 C20 C19 C18 . . . . 0.6(4) ?
    C23 C18 C19 O4 . . . . 177.6(2) ?
    C17 C18 C19 O4 . . . . -1.4(4) ?
    C23 C18 C19 C20 . . . . -2.4(4) ?
    C17 C18 C19 C20 . . . . 178.6(2) ?
    C11 C16 C15 C14 . . . . 0.9(4) ?
    C16 C11 C12 C13 . . . . -0.8(4) ?
    C5 C11 C12 C13 . . . . 175.3(2) ?
    O3 C21 C22 C23 . . . . 177.6(2) ?
    C20 C21 C22 C23 . . . . -1.9(4) ?
    C11 C12 C13 C14 . . . . 0.6(4) ?
    C24 O2 C23 C22 . . . . -13.5(4) ?
    C24 O2 C23 C18 . . . . 167.1(2) ?
    C21 C22 C23 O2 . . . . -179.4(2) ?
    C21 C22 C23 C18 . . . . 0.0(4) ?
    C19 C18 C23 O2 . . . . -178.5(2) ?
    C17 C18 C23 O2 . . . . 0.6(3) ?
    C19 C18 C23 C22 . . . . 2.0(4) ?
    C17 C18 C23 C22 . . . . -178.8(2) ?
    C12 C13 C14 C15 . . . . 0.3(4) ?
    C16 C15 C14 C13 . . . . -1.1(4) ?
    C10 O6 C4 C1 . . . . 121.5(3) ?
loop_
    _geom_hbond_atom_site_label_D
    _geom_hbond_atom_site_label_H
    _geom_hbond_atom_site_label_A
    _geom_hbond_site_symmetry_A
    _geom_hbond_distance_DH
    _geom_hbond_distance_HA
    _geom_hbond_distance_DA
    _geom_hbond_angle_DHA
    C24 H24C O5 4_765 0.96 2.627 3.537(3) 158
    C25 H25A O5 4_765 0.96 2.570 3.319(3) 135
