# Supplementary material for: Ethyl 7-methyl-3-oxo-5-phenyl-2-(2,4,6-trimeth­oxy­benzyl­idene)-2,3-dihydro-5H-thia­zolo[3,2-a]pyrimidine-6-carboxyl­ate
Source: Acta Crystallogr Sect E Struct Rep Online. 2012 Mar 28;68(Pt 4):o1213. doi: 10.1107/S1600536812012354 (PMC3344148; doi:10.1107/S1600536812012354)
Supplement: Supplementary file 2 [file e-68-o1213-Isup2.hkl]

#
# h,k,l, Fc-squared, Fo-squared, sigma(Fo-squared) and status flag
#
data_I
_shelx_title ' 14decam in P 21/n'
_shelx_refln_list_code          4
_shelx_F_calc_maximum      256.02
_exptl_crystal_F_000      1040.00
_reflns_d_resolution_high  0.7828
 
loop_
 _symmetry_equiv_pos_as_xyz
 'x, y, z'
 '-x+1/2, y+1/2, -z+1/2'
 '-x, -y, -z'
 'x-1/2, -y-1/2, z-1/2'
 
_cell_length_a     7.5363
_cell_length_b    18.1777
_cell_length_c    16.9726
_cell_angle_alpha  90.000
_cell_angle_beta   94.465
_cell_angle_gamma  90.000
 
_shelx_F_squared_multiplier     1.000
 
loop_
 _refln_index_h
 _refln_index_k
 _refln_index_l
 _refln_F_squared_calc
 _refln_F_squared_meas
 _refln_F_squared_sigma
 _refln_observed_status
   2   0   0    12213.63    15486.80    385.76 o
   4   0   0       44.41       32.26     10.16 o
   6   0   0     2571.88     2955.31    150.97 o
   8   0   0       27.93       20.47     27.92 o
   1   1   0     1167.97     1112.12     44.10 o
   2   1   0     6465.65     7303.71    109.81 o
   3   1   0      247.13      272.81     15.16 o
   4   1   0       10.24       21.01      4.48 o
   5   1   0      399.50      333.04     35.76 o
   6   1   0       61.14       59.80     19.02 o
   7   1   0      268.83      282.94     40.62 o
   8   1   0       26.87        0.00     17.25 o
   9   1   0      103.97       99.62     32.11 o
   0   2   0    31450.22    33410.50    728.14 o
   1   2   0       20.39       26.30      6.21 o
   2   2   0     6503.77     7406.51    112.99 o
   3   2   0     3749.54     4086.11     75.23 o
   4   2   0       37.39       28.98      9.01 o
   5   2   0     2560.43     2783.36    112.56 o
   6   2   0      106.57      106.98     23.74 o
   7   2   0      255.00      257.53     38.62 o
   8   2   0      140.19      163.24     42.59 o
   9   2   0      216.21      197.51     38.99 o
   1   3   0     4553.87     4442.93     79.28 o
   2   3   0       47.52       44.78      7.10 o
   3   3   0      441.93      446.52     14.48 o
   4   3   0      376.97      388.44     13.87 o
   5   3   0       34.72       34.20     14.59 o
   6   3   0      679.10      693.49     96.96 o
   7   3   0     1481.47     1481.16     78.25 o
   8   3   0       79.10       64.07     37.44 o
   9   3   0        5.80       20.63     21.78 o
   0   4   0     1383.09     1318.93     40.23 o
   1   4   0     1659.26     1486.24     28.66 o
   2   4   0     1144.75     1182.17     29.52 o
   3   4   0      759.95      793.02     29.25 o
   4   4   0        5.84        0.00      3.54 o
   5   4   0      630.04      615.49     29.76 o
   6   4   0      440.49      445.70     74.27 o
   7   4   0      580.31      531.13     53.20 o
   8   4   0      179.78      168.58     35.11 o
   9   4   0       12.99        9.38     31.07 o
   1   5   0      288.91      245.55      9.82 o
   2   5   0      261.66      199.51     18.85 o
   3   5   0     3747.55     4131.84     90.96 o
   4   5   0      273.33      267.80     24.06 o
   5   5   0      203.84      192.13     19.86 o
   6   5   0      613.33      659.94     49.01 o
   7   5   0       40.02        0.00     14.52 o
   8   5   0      218.55      198.23     36.95 o
   9   5   0      269.79      164.86     53.76 o
   0   6   0     1724.00     1653.02     47.20 o
   1   6   0      987.35      828.33     19.13 o
   2   6   0      227.49      197.15     13.01 o
   3   6   0      196.77      168.28     12.93 o
   4   6   0      367.58      320.59     16.06 o
   5   6   0      243.79      217.58     22.20 o
   6   6   0        0.86        0.00     15.78 o
   7   6   0      113.09       83.56     22.37 o
   8   6   0        3.18       41.66     26.27 o
   9   6   0        6.90        3.07     20.28 o
   1   7   0      195.22      158.08      9.69 o
   2   7   0        4.67        0.00      4.33 o
   3   7   0      730.07      785.85     30.93 o
   4   7   0       13.17        7.06      5.37 o
   5   7   0       19.62       22.49     10.58 o
   6   7   0       58.09       56.78     31.68 o
   7   7   0      364.67      349.40     66.72 o
   8   7   0      498.42      509.96     67.14 o
   9   7   0       84.72       65.42     47.67 o
   0   8   0        9.93        8.10      6.29 o
   1   8   0      383.23      420.19     14.84 o
   2   8   0      382.79      410.28     18.83 o
   3   8   0     1425.54     1241.24     41.33 o
   4   8   0     1570.51     1548.74     41.05 o
   5   8   0      385.38      360.90     26.11 o
   6   8   0      129.42       25.17     43.70 o
   7   8   0       61.79       27.89     24.37 o
   8   8   0      566.80      463.65     60.93 o
   9   8   0       22.09        0.00     18.72 o
   1   9   0      174.75      155.89     10.79 o
   2   9   0      288.67      296.82     18.05 o
   3   9   0      246.46      214.04     17.21 o
   4   9   0     3130.47     3209.68     66.26 o
   5   9   0      924.54      768.63    105.04 o
   6   9   0       10.84       18.22     17.43 o
   7   9   0        2.14        9.72     16.96 o
   8   9   0      129.87      125.89     32.33 o
   0  10   0     3640.95     4083.76     97.95 o
   1  10   0     1584.33     1571.47     33.83 o
   2  10   0     1158.44     1001.00     31.78 o
   3  10   0      109.79      115.46     14.45 o
   4  10   0      629.85      605.17     36.28 o
   5  10   0      153.30      135.83     22.21 o
   6  10   0       74.65       57.83     24.70 o
   7  10   0      272.15      254.14     42.49 o
   8  10   0      210.57      138.80     67.32 o
   1  11   0        0.52        0.00      4.09 o
   2  11   0        8.44        3.88      6.36 o
   3  11   0        0.92       13.50      7.35 o
   4  11   0       80.36       75.64     19.49 o
   5  11   0       73.30       56.34     15.54 o
   6  11   0      380.48      306.60     44.15 o
   7  11   0       86.12      130.07     32.14 o
   8  11   0       80.40       70.59     29.89 o
   0  12   0       18.36       20.29     10.43 o
   1  12   0     2705.42     2950.21     58.27 o
   2  12   0      849.36      741.59     29.05 o
   3  12   0       13.87       14.10      8.36 o
   4  12   0      309.77      305.26     30.26 o
   5  12   0      515.50      521.08     64.77 o
   6  12   0      129.78       69.36     45.74 o
   7  12   0      319.67      308.57     61.74 o
   8  12   0       39.75       45.77     39.08 o
   1  13   0        0.84        1.16      4.87 o
   2  13   0      211.03      206.55     18.70 o
   3  13   0       68.37       54.83     11.97 o
   4  13   0      575.99      600.44     40.46 o
   5  13   0        3.47        0.00     12.26 o
   6  13   0        1.52       15.24     13.83 o
   7  13   0       22.64       26.24     51.00 o
   0  14   0     1674.76     1441.49     57.92 o
   1  14   0      128.03       94.72     15.63 o
   2  14   0        4.48        7.94      8.77 o
   3  14   0      711.37      699.91     40.60 o
   4  14   0     1437.32     1388.47     70.58 o
   5  14   0      133.47      106.14     25.91 o
   6  14   0      483.11      509.97    121.01 o
   7  14   0      250.08      390.34     80.75 o
   1  15   0        1.75        3.95      8.94 o
   2  15   0        7.99        2.04      9.60 o
   3  15   0      104.90      108.14     18.86 o
   4  15   0       60.44       75.75     51.40 o
   5  15   0       20.58       15.15     18.40 o
   6  15   0        0.54       16.13     19.28 o
   7  15   0        3.67       14.75     36.51 o
   0  16   0      265.58      231.36     46.53 o
   1  16   0      510.09      568.77     36.71 o
   2  16   0      809.67      796.15     44.70 o
   3  16   0        0.47        0.00      9.54 o
   4  16   0       23.51        2.11     16.47 o
   5  16   0        2.12       18.71     17.84 o
   6  16   0       50.12       66.40     25.55 o
   1  17   0      947.44      953.67     84.79 o
   2  17   0       14.37        7.21     11.09 o
   3  17   0        4.39        0.00     10.56 o
   4  17   0      793.57      798.25     63.84 o
   5  17   0        4.00        6.30     17.99 o
   6  17   0      541.43      735.35     69.01 o
   0  18   0      311.71      325.85     59.34 o
   1  18   0       63.84       69.46     22.49 o
   2  18   0       33.76       74.01     22.07 o
   3  18   0       74.16       58.61     16.75 o
   4  18   0      553.49      654.69     60.35 o
   5  18   0      241.52      248.85     41.22 o
   6  18   0       51.40       70.98     27.64 o
   1  19   0        5.79       18.09     17.32 o
   2  19   0       10.98       41.54     18.11 o
   3  19   0        1.24        9.45     16.25 o
   4  19   0      844.48     1015.20    177.60 o
   5  19   0      316.82      406.52     54.40 o
   0  20   0       31.91       13.39     25.77 o
   1  20   0      131.30      183.59     34.93 o
   2  20   0        0.73        5.00     16.28 o
   3  20   0      128.77      103.70     26.60 o
   4  20   0      700.69      722.27     98.64 o
   1  21   0       17.21       27.84     20.06 o
   2  21   0      221.84      194.77     35.97 o
   3  21   0      392.61      475.67     82.25 o
   4  21   0        3.40        0.00     28.06 o
   0  22   0      944.04     1001.95    109.02 o
   1  22   0      377.41      446.26     54.26 o
   2  22   0        7.57        0.87     19.80 o
   3  22   0        8.89        0.00     24.98 o
   1  23   0       53.82       35.05     23.07 o
  -9   0   1      251.30      223.55     54.55 o
  -7   0   1       64.65       45.10     26.13 o
  -5   0   1     1349.49     1462.51     92.27 o
  -3   0   1      339.68      214.25     30.14 o
  -1   0   1     1589.01     2046.63     63.35 o
   1   0   1       63.01       53.47      7.37 o
   3   0   1       16.41       10.94      5.37 o
   5   0   1      562.77      707.24     64.14 o
   7   0   1      332.65      290.20     61.28 o
   9   0   1      135.73      178.67     54.62 o
  -9   1   1        2.46        0.00     22.26 o
  -8   1   1        8.40       15.83     24.66 o
  -7   1   1       38.24       26.90     17.35 o
  -6   1   1       63.33       55.69     18.84 o
  -5   1   1        4.67        3.82     11.69 o
  -4   1   1      318.81      272.87     27.99 o
  -3   1   1     1745.06     2046.44     43.60 o
  -2   1   1     4067.82     4405.18     75.09 o
  -1   1   1     1389.71     1593.73     56.05 o
   1   1   1      393.26      332.83     13.40 o
   2   1   1     7082.41     7810.85    139.65 o
   3   1   1      585.99      566.62     14.36 o
   4   1   1      881.16      886.64     23.47 o
   5   1   1      532.86      512.75     42.63 o
   6   1   1        5.41        5.97     13.56 o
   7   1   1      453.79      461.48     52.41 o
   8   1   1       56.74       41.81     21.42 o
   9   1   1      827.98      861.93     80.34 o
  -9   2   1      273.14      300.97     44.35 o
  -8   2   1       64.92      103.86     35.33 o
  -7   2   1     1361.48     1358.31     73.51 o
  -6   2   1      490.69      463.64     45.30 o
  -5   2   1        0.03        0.00     20.87 o
  -4   2   1      221.37      203.91     15.56 o
  -3   2   1        5.15       12.48      5.81 o
  -2   2   1    16206.64    18772.35    257.00 o
  -1   2   1      403.57      271.81     28.01 o
   0   2   1     4594.56     4562.60     58.00 o
   1   2   1       27.45       11.89      4.02 o
   2   2   1     4296.48     4424.25     87.84 o
   3   2   1      188.84      174.80     10.41 o
   4   2   1     1432.65     1720.85     40.58 o
   5   2   1       33.79       39.30      8.49 o
   6   2   1      226.97      194.17     31.51 o
   7   2   1      623.01      603.67     58.84 o
   8   2   1      223.56      260.02     43.95 o
   9   2   1        0.07        0.00     20.77 o
  -9   3   1       94.92      100.81     28.91 o
  -8   3   1      111.21       36.49     25.48 o
  -7   3   1        4.66        0.00     19.58 o
  -6   3   1       70.09       79.05     48.96 o
  -5   3   1       91.87       67.49     17.82 o
  -4   3   1     1142.53     1102.45     35.32 o
  -3   3   1     5893.65     6741.95    110.86 o
  -2   3   1       32.80       17.89      6.23 o
  -1   3   1      475.97      347.87     11.71 o
   0   3   1     6906.45     7241.10     90.20 o
   1   3   1     2334.83     2324.62     42.70 o
   2   3   1     2635.64     2848.90     62.44 o
   3   3   1     1033.14     1022.25     27.77 o
   4   3   1     4150.43     4703.19     74.03 o
   5   3   1        7.54       10.30      5.59 o
   6   3   1       21.78        4.57     13.15 o
   7   3   1      564.96      532.31     55.92 o
   8   3   1        3.71        0.00     16.44 o
   9   3   1       27.40        0.00     18.57 o
  -9   4   1      293.32      379.03     75.02 o
  -8   4   1       25.62        5.66     39.55 o
  -7   4   1     2864.49     3026.94    143.60 o
  -6   4   1      587.80      521.75     47.14 o
  -5   4   1       12.23       23.43      9.14 o
  -4   4   1     2178.63     2623.56     71.41 o
  -3   4   1    10466.30    12463.32    181.67 o
  -2   4   1     2618.86     2834.29     49.26 o
  -1   4   1      399.08      370.36     13.21 o
   0   4   1     6077.81     6015.02     71.35 o
   1   4   1      196.62      186.61     15.87 o
   2   4   1     9215.99    10138.07    148.87 o
   3   4   1      933.27     1059.42     36.45 o
   4   4   1      914.12      871.92     26.78 o
   5   4   1       44.15       48.13     16.95 o
   6   4   1       98.96      109.46     25.64 o
   7   4   1        1.30        0.00     13.61 o
   8   4   1       18.28       41.42     19.41 o
   9   4   1      141.80      126.85     34.94 o
  -9   5   1       15.95       24.25     65.39 o
  -8   5   1        3.73        0.00     19.90 o
  -7   5   1      141.11      154.83     29.46 o
  -6   5   1      363.32      344.87     39.11 o
  -5   5   1      447.48      461.36     27.55 o
  -4   5   1      191.26      193.21     11.13 o
  -3   5   1     9349.60    11420.79    170.40 o
  -2   5   1      148.41      132.48     12.31 o
  -1   5   1      507.26      501.92     20.17 o
   0   5   1     6444.81     6382.00     68.53 o
   1   5   1     1055.08      969.17     23.39 o
   2   5   1     3487.70     3800.41     69.66 o
   3   5   1     1183.30     1402.20     37.33 o
   4   5   1       11.09        5.57      5.92 o
   5   5   1      388.90      417.20     46.11 o
   6   5   1        5.34       15.84     12.93 o
   7   5   1     1047.63     1063.21     66.51 o
   8   5   1     1474.00     1434.64    105.59 o
   9   5   1      139.33      139.37     46.96 o
  -9   6   1      349.72      425.55     58.18 o
  -8   6   1       21.64       13.67     35.33 o
  -7   6   1       85.64       92.91     33.14 o
  -6   6   1       74.39       58.00     36.76 o
  -5   6   1      212.49      190.94     19.96 o
  -4   6   1     2067.27     2128.60     50.75 o
  -3   6   1     3309.72     3590.48     89.87 o
  -2   6   1      984.36     1032.57     27.50 o
  -1   6   1      218.23      201.08     18.17 o
   0   6   1      151.70      160.57      7.37 o
   1   6   1        0.76        0.00      3.03 o
   2   6   1      121.83       96.74     10.02 o
   3   6   1       83.31       68.22     10.26 o
   4   6   1      293.42      318.51     22.21 o
   5   6   1      814.23      812.11     51.93 o
   6   6   1       27.51        6.71     29.49 o
   7   6   1       23.58        2.12     20.19 o
   8   6   1      637.50      701.10     66.12 o
   9   6   1       27.20        2.36     28.63 o
  -9   7   1        0.57        0.00     21.15 o
  -8   7   1      209.04      185.01     46.53 o
  -7   7   1      468.34      426.55     97.71 o
  -6   7   1       77.64      125.42     20.55 o
  -5   7   1      169.66      163.52     17.96 o
  -4   7   1     3575.87     3869.49     89.99 o
  -3   7   1      223.68      273.46     17.42 o
  -2   7   1     4203.57     4037.05     68.09 o
  -1   7   1      336.90      309.63     11.81 o
   0   7   1        9.95       15.65      4.81 o
   1   7   1       79.30       49.51      6.27 o
   2   7   1     1288.39     1238.02     32.04 o
   3   7   1       86.79       86.73     12.64 o
   4   7   1       34.57       19.47      9.45 o
   5   7   1        0.67        0.00     10.16 o
   6   7   1     1019.06     1116.81     63.66 o
   7   7   1      156.07       70.01     35.93 o
   8   7   1     1542.85     1503.68    125.34 o
   9   7   1       30.21       73.95     33.14 o
  -9   8   1      200.08      235.56     61.67 o
  -8   8   1      459.17      349.35     51.14 o
  -7   8   1      184.60      147.45     45.28 o
  -6   8   1       34.94        3.68     15.27 o
  -5   8   1      181.11      176.61     18.28 o
  -4   8   1     1616.70     1642.38     45.40 o
  -3   8   1      364.33      402.58     33.11 o
  -2   8   1       50.70       30.28      7.40 o
  -1   8   1      100.42       91.20      8.10 o
   0   8   1     6764.14     7275.26    117.06 o
   1   8   1      218.27      157.62     11.32 o
   2   8   1       31.97       12.89      6.14 o
   3   8   1      467.91      513.98     22.44 o
   4   8   1     1059.77     1057.48     33.55 o
   5   8   1      133.79      128.82     25.71 o
   6   8   1      155.20      175.06     29.23 o
   7   8   1       74.56       64.00     38.37 o
   8   8   1      925.87      957.85     83.32 o
  -8   9   1       28.08       42.68     21.79 o
  -7   9   1        0.84        0.00     17.27 o
  -6   9   1       24.57        7.35     16.71 o
  -5   9   1       15.17        4.60      9.91 o
  -4   9   1      353.49      319.68     25.26 o
  -3   9   1     2972.12     2975.32     61.11 o
  -2   9   1      411.33      406.71     23.93 o
  -1   9   1       67.14       50.25      6.92 o
   0   9   1        4.74        5.74      4.14 o
   1   9   1     2116.21     2301.35     45.08 o
   2   9   1      747.21      692.62     25.05 o
   3   9   1      923.22      834.84     32.57 o
   4   9   1     2959.02     3022.40     82.86 o
   5   9   1      179.28      152.17     18.94 o
   6   9   1        0.01        0.00     17.82 o
   7   9   1        0.83        4.64     18.11 o
   8   9   1       20.39       27.99     26.07 o
  -8  10   1        7.73        8.17     20.65 o
  -7  10   1      872.04      906.82     76.35 o
  -6  10   1       62.03       60.50     21.62 o
  -5  10   1       27.33       27.51     14.84 o
  -4  10   1      425.16      342.26     30.25 o
  -3  10   1      118.22      107.34     13.50 o
  -2  10   1        4.68        2.11      6.27 o
  -1  10   1      854.32      837.94     22.99 o
   0  10   1      565.12      495.10     26.18 o
   1  10   1      781.27      814.98     25.07 o
   2  10   1      464.19      430.16     21.12 o
   3  10   1     1026.74      950.49     33.14 o
   4  10   1     2475.73     2637.87     61.15 o
   5  10   1       96.68       89.50     19.54 o
   6  10   1       74.09       45.01     21.95 o
   7  10   1       37.81       22.06     20.70 o
   8  10   1      207.07      156.05     36.66 o
  -8  11   1      138.02       84.50     59.16 o
  -7  11   1        2.70        1.17     18.46 o
  -6  11   1       41.68       51.86     23.63 o
  -5  11   1        0.37        0.00     12.82 o
  -4  11   1      510.91      529.12     37.17 o
  -3  11   1       36.31       38.46      9.42 o
  -2  11   1     1558.09     1331.09     38.66 o
  -1  11   1        6.72        3.04      4.54 o
   0  11   1       16.86       31.17      7.44 o
   1  11   1     3016.17     3134.87     76.97 o
   2  11   1     2827.35     2946.59     61.14 o
   3  11   1      623.95      512.40     26.16 o
   4  11   1      336.59      322.29     30.21 o
   5  11   1      560.46      550.60     40.78 o
   6  11   1       63.23       82.04     41.70 o
   7  11   1      177.20      243.35     81.89 o
   8  11   1     1249.60     1404.53    131.50 o
  -8  12   1      303.09      272.66     69.36 o
  -7  12   1        5.10       12.04     20.25 o
  -6  12   1      117.87      135.09     32.70 o
  -5  12   1       79.29      115.91     21.43 o
  -4  12   1      318.14      311.12     36.37 o
  -3  12   1       32.11       48.02     10.69 o
  -2  12   1        8.50       11.74      7.66 o
  -1  12   1      575.11      583.78     20.61 o
   0  12   1       11.37       15.26      6.18 o
   1  12   1      954.44      864.91     25.11 o
   2  12   1     1056.65      988.39     33.26 o
   3  12   1        4.64       12.21      7.39 o
   4  12   1     1754.89     1852.09     78.01 o
   5  12   1       55.13       59.38     16.80 o
   6  12   1       98.75      113.39     22.08 o
   7  12   1      132.53      190.05     40.44 o
   8  12   1       15.10        1.72     24.66 o
  -7  13   1       66.44       27.42     24.63 o
  -6  13   1      178.45      168.18     35.15 o
  -5  13   1      119.09      139.23     23.13 o
  -4  13   1        9.11        4.96     12.81 o
  -3  13   1      442.90      429.62     26.77 o
  -2  13   1      489.86      514.96     25.96 o
  -1  13   1       45.78       48.10      9.62 o
   0  13   1      124.51      148.08     14.63 o
   1  13   1      949.33      904.65     32.31 o
   2  13   1       34.03       38.12     10.53 o
   3  13   1     3440.02     3616.52     88.62 o
   4  13   1      752.26      776.18     62.76 o
   5  13   1      518.07      551.84     42.38 o
   6  13   1       50.05       41.01     17.06 o
   7  13   1       14.51       11.88     33.93 o
  -7  14   1      249.81      261.52     46.74 o
  -6  14   1       53.05       34.94     31.25 o
  -5  14   1      144.41      172.74     26.39 o
  -4  14   1      598.91      630.67     43.01 o
  -3  14   1      121.82      123.31     16.71 o
  -2  14   1      869.51      890.49     42.52 o
  -1  14   1       21.37        9.75      8.18 o
   0  14   1      540.51      530.40     31.95 o
   1  14   1     1585.20     1635.68     48.24 o
   2  14   1      119.55      115.50     18.39 o
   3  14   1       41.69       40.39     21.49 o
   4  14   1       40.08       30.29     27.13 o
   5  14   1       42.13       28.78     19.62 o
   6  14   1       65.26       72.80     28.06 o
   7  14   1       55.95       56.48     38.51 o
  -7  15   1      226.36      203.94     59.84 o
  -6  15   1       14.57        0.00     17.89 o
  -5  15   1      638.54      649.94     58.45 o
  -4  15   1       59.85       61.55     20.94 o
  -3  15   1      690.99      737.09     41.17 o
  -2  15   1     2828.98     2956.75     80.50 o
  -1  15   1     1290.70     1302.26     86.51 o
   0  15   1       76.65       65.41     14.77 o
   1  15   1      161.47      179.53     21.94 o
   2  15   1     1252.80     1284.37     62.68 o
   3  15   1      895.83      800.02     49.06 o
   4  15   1      121.67      117.21     28.38 o
   5  15   1      179.90      203.97     38.25 o
   6  15   1        0.51        0.00     16.43 o
   7  15   1       68.94       64.85     46.39 o
  -6  16   1        0.54        1.49     19.95 o
  -5  16   1        0.27       19.87     17.83 o
  -4  16   1       89.94       63.53     21.56 o
  -3  16   1       50.45       37.94     13.41 o
  -2  16   1     1873.71     2008.27     66.64 o
  -1  16   1     1459.73     1384.07     66.76 o
   0  16   1      185.00      149.59     27.43 o
   1  16   1     1384.05     1296.30     65.39 o
   2  16   1      217.86      200.89     31.31 o
   3  16   1        2.57       15.36     10.68 o
   4  16   1       63.01       74.06     23.55 o
   5  16   1      165.57      177.62     34.67 o
   6  16   1       14.79       22.36     21.21 o
  -6  17   1      118.46      135.28     35.09 o
  -5  17   1        0.46        0.00     17.20 o
  -4  17   1      873.43      886.72     66.22 o
  -3  17   1      171.24      182.64     25.47 o
  -2  17   1      275.67      295.82     30.26 o
  -1  17   1        8.61       17.63     15.69 o
   0  17   1     1940.69     2080.24     87.00 o
   1  17   1       48.63       35.35     17.16 o
   2  17   1      367.27      432.91     45.54 o
   3  17   1       70.76       66.85     16.95 o
   4  17   1      556.60      628.07     57.87 o
   5  17   1      192.54      235.51     42.01 o
   6  17   1       48.98       82.12     31.79 o
  -6  18   1        2.08        0.00     32.50 o
  -5  18   1      567.39      614.47     62.24 o
  -4  18   1       28.23       15.55     17.81 o
  -3  18   1      593.85      595.23     43.21 o
  -2  18   1       72.01       78.72     21.18 o
  -1  18   1       43.20       65.26     30.42 o
   0  18   1      356.72      306.32     39.33 o
   1  18   1        8.78       22.48     16.29 o
   2  18   1      139.56      216.35     34.82 o
   3  18   1        0.02       10.45     19.04 o
   4  18   1        8.39       24.80     19.31 o
   5  18   1      384.27      414.61     78.24 o
   6  18   1      184.38      195.93     41.27 o
  -5  19   1       72.35       59.00     31.07 o
  -4  19   1       42.62       82.17     24.72 o
  -3  19   1      159.68      158.54     31.78 o
  -2  19   1      217.90      211.60     34.08 o
  -1  19   1      317.75      355.24     44.16 o
   0  19   1       14.18       24.79     21.12 o
   1  19   1       11.85       17.15     22.26 o
   2  19   1       11.34       22.44     24.37 o
   3  19   1      345.69      354.46     44.72 o
   4  19   1       68.13      172.44     49.75 o
   5  19   1      562.68      697.41     75.02 o
  -4  20   1      102.96       95.56     42.95 o
  -3  20   1      119.20      157.70     46.89 o
  -2  20   1       56.90       61.83     23.16 o
  -1  20   1       14.41       20.69     17.24 o
   0  20   1        1.03       22.71     18.43 o
   1  20   1      115.03      131.82     29.14 o
   2  20   1        5.98       14.00     18.57 o
   3  20   1        2.29        0.00     16.86 o
   4  20   1      105.66       85.54     40.16 o
  -4  21   1       40.31        0.00     28.85 o
  -3  21   1        0.50       14.03     32.00 o
  -2  21   1       58.51       79.13     26.09 o
  -1  21   1       29.51       43.01     21.28 o
   0  21   1       33.71        7.60     26.16 o
   1  21   1        1.32       33.79     20.89 o
   2  21   1       35.48       38.92     22.35 o
   3  21   1      108.25       79.31     43.38 o
   4  21   1      384.97        0.00     25.20 o
  -3  22   1      224.05        9.16     27.70 o
  -2  22   1        0.02       23.28     21.23 o
  -1  22   1       98.00       84.38     30.96 o
   0  22   1        1.71        0.72     19.06 o
   1  22   1      289.35      281.20     45.77 o
   2  22   1       38.85       23.07     20.85 o
   3  22   1       27.46       12.81     29.28 o
  -1  23   1      129.84      152.99     75.95 o
   0  23   1       25.32        3.97     55.69 o
   1  23   1      159.76      128.21     40.41 o
  -8   0   2       37.96       54.69     24.48 o
  -6   0   2        2.61       28.49     20.69 o
  -4   0   2     2522.19     3052.73    126.06 o
  -2   0   2     3740.24     4966.72    145.74 o
   0   0   2    18492.54    18610.22    338.60 o
   2   0   2     1613.27     1544.41     53.62 o
   4   0   2       27.93       58.72     11.26 o
   6   0   2      556.02      551.91     73.01 o
   8   0   2      467.83      436.73     82.89 o
  -9   1   2       11.07        0.00     17.14 o
  -8   1   2      190.00      195.88     33.36 o
  -7   1   2      459.43      418.52     47.05 o
  -6   1   2     1254.58     1181.97     61.76 o
  -5   1   2      476.50      452.17     43.70 o
  -4   1   2     3278.11     3732.98     70.35 o
  -3   1   2      224.01      215.56     15.82 o
  -2   1   2     1556.89     1614.50     33.74 o
  -1   1   2      175.41      155.38     13.94 o
   0   1   2    13224.82    13861.20    144.99 o
   1   1   2       10.00       45.43      5.28 o
   2   1   2     3610.79     4040.76     58.58 o
   3   1   2     1877.53     1799.83     31.01 o
   4   1   2    10799.19    13010.49    169.71 o
   5   1   2      115.90       95.26     26.52 o
   6   1   2      461.56      440.97     46.59 o
   7   1   2       29.33        0.00     15.24 o
   8   1   2       26.67       22.44     38.55 o
   9   1   2       12.55        6.61     27.63 o
  -9   2   2       29.64       45.54     24.41 o
  -8   2   2      371.45      427.23     50.30 o
  -7   2   2     1211.47     1174.04     66.16 o
  -6   2   2      151.16      144.87     26.59 o
  -5   2   2      749.71      717.59     44.59 o
  -4   2   2       16.97       16.59      6.64 o
  -3   2   2     1273.06     1454.00     36.18 o
  -2   2   2      109.28      113.47      8.95 o
  -1   2   2      137.57      131.83      8.25 o
   0   2   2     1811.89     1986.80     31.20 o
   1   2   2      580.07      498.03     16.30 o
   2   2   2     1827.91     1956.80     68.08 o
   3   2   2      141.69      149.83      9.92 o
   4   2   2      916.42     1066.50     28.67 o
   5   2   2     2231.16     2391.66     63.35 o
   6   2   2      659.49      664.23     55.37 o
   7   2   2      448.62      455.33     53.38 o
   8   2   2        1.34       32.98     19.43 o
   9   2   2       42.00       65.35     26.59 o
  -9   3   2       80.84      147.32     44.10 o
  -8   3   2       30.80       11.41     16.93 o
  -7   3   2        5.54        5.35     28.13 o
  -6   3   2      460.35      455.01     44.06 o
  -5   3   2     1596.89     1600.70     66.78 o
  -4   3   2      691.43      740.94     37.97 o
  -3   3   2     1094.99     1245.40     41.29 o
  -2   3   2      801.37      960.00     21.55 o
  -1   3   2      146.17      133.89      8.29 o
   0   3   2      685.26      672.94     16.73 o
   1   3   2    18721.11    20441.08    307.21 o
   2   3   2      934.00      919.54     26.34 o
   3   3   2        3.39        4.59      4.78 o
   4   3   2      808.80      864.24     22.36 o
   5   3   2       91.77      108.63     14.67 o
   6   3   2      178.85      150.78     28.13 o
   7   3   2       91.36       60.24     23.48 o
   8   3   2      100.50       34.39     32.25 o
   9   3   2       11.24        0.00     35.86 o
  -9   4   2      210.70      160.28     36.19 o
  -8   4   2      310.74      317.54     65.36 o
  -7   4   2     2782.69     2865.78    109.68 o
  -6   4   2       18.98        6.63     12.23 o
  -5   4   2       98.11       73.12     28.67 o
  -4   4   2       24.53       39.53     10.94 o
  -3   4   2     2996.54     3386.37     57.12 o
  -2   4   2       19.15       22.60      4.91 o
  -1   4   2     3024.00     3217.54     62.53 o
   0   4   2       60.89       92.44      6.65 o
   1   4   2    19101.97    20848.77    280.70 o
   2   4   2      344.82      271.28     15.44 o
   3   4   2      215.20      227.54     32.75 o
   4   4   2      410.96      454.14     21.17 o
   5   4   2      192.89      202.17     16.60 o
   6   4   2     1329.58     1441.57     74.10 o
   7   4   2      515.65      501.95     55.21 o
   8   4   2       14.31       14.31     19.75 o
   9   4   2       36.32       98.91     28.01 o
  -9   5   2      190.73      132.89     34.35 o
  -8   5   2       82.90       73.25     27.04 o
  -7   5   2      944.87      982.74     93.89 o
  -6   5   2      363.82      268.78     29.84 o
  -5   5   2       33.67       34.30      9.25 o
  -4   5   2      130.04       85.42     11.52 o
  -3   5   2     2251.21     2746.73     49.70 o
  -2   5   2      440.14      475.44     14.11 o
  -1   5   2     2222.48     2339.71     45.46 o
   0   5   2     1044.62      950.82     20.03 o
   1   5   2     3229.09     3491.26     62.95 o
   2   5   2      894.04     1056.89     31.50 o
   3   5   2      109.52      121.94     13.08 o
   4   5   2     1428.52     1532.00     51.60 o
   5   5   2      418.28      398.19     29.13 o
   6   5   2       29.90       53.62     18.87 o
   7   5   2       18.72       11.26     15.61 o
   8   5   2      791.49      747.18     88.62 o
   9   5   2      479.75      543.91     66.68 o
  -9   6   2       64.26      119.42     31.25 o
  -8   6   2      111.06       95.70     26.10 o
  -7   6   2      177.82      129.94     30.03 o
  -6   6   2      194.52      172.84     24.63 o
  -5   6   2      185.00      148.66     16.34 o
  -4   6   2      127.06      112.63     13.31 o
  -3   6   2      312.65      350.71     14.10 o
  -2   6   2      177.37      210.49     13.63 o
  -1   6   2      460.08      466.73     17.26 o
   0   6   2     3278.30     3367.71     48.09 o
   1   6   2     2275.27     2524.50     44.06 o
   2   6   2     2257.71     2198.73     51.07 o
   3   6   2     2727.79     3001.21     64.99 o
   4   6   2      316.65      320.82     38.97 o
   5   6   2       15.06       11.73     10.64 o
   6   6   2      283.87      240.64     36.92 o
   7   6   2        0.23        0.00     14.05 o
   8   6   2      158.64      228.63     68.15 o
   9   6   2      260.10      258.13     62.99 o
  -9   7   2      188.86      174.71     38.89 o
  -8   7   2       76.02       16.54     31.07 o
  -7   7   2     1023.93     1192.76     74.75 o
  -6   7   2       33.52       56.20     19.45 o
  -5   7   2     2209.96     2332.94     58.07 o
  -4   7   2     1145.72     1158.16     43.01 o
  -3   7   2      222.39      227.45     12.72 o
  -2   7   2       71.30       91.64     10.27 o
  -1   7   2     8432.54     8688.30    103.85 o
   0   7   2      394.53      327.58     12.54 o
   1   7   2      785.58      819.90     22.43 o
   2   7   2      690.95      629.70     22.42 o
   3   7   2        0.42        6.11      6.06 o
   4   7   2      143.44      119.22     15.94 o
   5   7   2      721.52      678.65     49.04 o
   6   7   2      191.09      214.31     53.01 o
   7   7   2        4.83        9.90     19.68 o
   8   7   2      314.48      326.71     70.51 o
   9   7   2       12.56        5.66     24.84 o
  -9   8   2        0.69       28.26     21.77 o
  -8   8   2      523.48      495.78     62.73 o
  -7   8   2      131.02      150.84     32.67 o
  -6   8   2       84.75       56.82     38.19 o
  -5   8   2        0.06        7.16     10.33 o
  -4   8   2      529.27      557.08     25.78 o
  -3   8   2      244.03      272.74     14.18 o
  -2   8   2      166.02      150.11     13.66 o
  -1   8   2       45.87       46.60      5.96 o
   0   8   2      362.31      341.91     13.57 o
   1   8   2     2613.02     2490.97    131.87 o
   2   8   2     2246.59     2508.16     51.22 o
   3   8   2      105.91      110.79     12.87 o
   4   8   2       15.19       18.58      7.82 o
   5   8   2        3.94        6.44     12.21 o
   6   8   2       83.42       78.76     31.42 o
   7   8   2       24.85        8.04     17.98 o
   8   8   2      689.06      605.95    100.43 o
  -8   9   2      291.84      296.35     53.58 o
  -7   9   2        0.02        8.35     18.21 o
  -6   9   2       34.00       42.51     19.54 o
  -5   9   2       40.37       23.48     15.46 o
  -4   9   2     3436.20     3938.83     95.20 o
  -3   9   2      128.04      133.78     14.37 o
  -2   9   2     1044.91     1007.06     31.20 o
  -1   9   2      738.08      649.54     18.81 o
   0   9   2     4768.28     5167.49     80.20 o
   1   9   2      130.63      118.22     15.08 o
   2   9   2        4.78        1.12      5.62 o
   3   9   2     2249.53     2421.73     54.56 o
   4   9   2      106.74       98.89     13.65 o
   5   9   2       17.27       13.02     15.82 o
   6   9   2       14.38       22.68     17.04 o
   7   9   2       51.13       42.38     35.29 o
   8   9   2        3.00        8.39     41.95 o
  -8  10   2        0.30       29.57     19.95 o
  -7  10   2       16.93       13.12     19.48 o
  -6  10   2        4.73       24.42     17.61 o
  -5  10   2       67.34       69.12     17.06 o
  -4  10   2        4.13        1.77     10.87 o
  -3  10   2      208.73      213.25     18.29 o
  -2  10   2      351.79      406.41     21.70 o
  -1  10   2      390.91      366.16     15.39 o
   0  10   2        0.06        4.41      4.39 o
   1  10   2        4.10       12.00      4.63 o
   2  10   2      848.01      799.69     28.57 o
   3  10   2      139.87      162.07     16.38 o
   4  10   2     1087.67     1094.02     37.99 o
   5  10   2     4200.80     4601.13    120.50 o
   6  10   2      135.92      105.61     27.76 o
   7  10   2      209.31      180.60     40.68 o
   8  10   2      246.67      269.80     65.00 o
  -8  11   2       72.35       37.92     24.94 o
  -7  11   2       76.51       73.14     26.68 o
  -6  11   2        0.24       20.14     18.45 o
  -5  11   2     2128.09     2283.23     75.15 o
  -4  11   2       10.62       27.98     14.15 o
  -3  11   2      152.18      119.30     14.78 o
  -2  11   2       92.43       74.45     15.55 o
  -1  11   2      951.37      813.17     23.43 o
   0  11   2      141.52      118.09     11.86 o
   1  11   2      901.71      832.53     23.59 o
   2  11   2      441.55      371.50     20.97 o
   3  11   2      985.46      971.92     34.36 o
   4  11   2       33.71       39.41      9.95 o
   5  11   2     1507.70     1485.57    108.40 o
   6  11   2       23.15        0.00     12.62 o
   7  11   2        0.39       56.63     25.18 o
   8  11   2        9.26        0.00     30.71 o
  -8  12   2      125.39       53.16     50.86 o
  -7  12   2        1.53       20.85     23.31 o
  -6  12   2      113.27      134.17     30.53 o
  -5  12   2      179.61      195.25     26.71 o
  -4  12   2      188.78      158.46     32.39 o
  -3  12   2     1904.50     1992.85     56.38 o
  -2  12   2      366.34      385.83     28.77 o
  -1  12   2     1737.91     1657.69     44.15 o
   0  12   2       13.84        8.56      5.79 o
   1  12   2      744.72      735.88     27.68 o
   2  12   2      483.04      472.85     51.49 o
   3  12   2      180.68      183.06     18.42 o
   4  12   2      972.37      878.86     35.60 o
   5  12   2     1537.75     1686.91     78.17 o
   6  12   2       75.14       55.91     17.49 o
   7  12   2      139.75      164.66     46.35 o
   8  12   2        6.25        0.00     23.29 o
  -7  13   2      390.43      436.19     57.86 o
  -6  13   2      596.90      768.46     68.45 o
  -5  13   2        0.26       10.37     12.56 o
  -4  13   2     2271.40     2351.18     75.97 o
  -3  13   2     5896.56     6479.30    113.50 o
  -2  13   2       14.80       18.03      7.98 o
  -1  13   2      315.73      317.75     22.21 o
   0  13   2      844.30      814.31     33.13 o
   1  13   2      239.71      250.36     19.30 o
   2  13   2      611.54      559.98     39.64 o
   3  13   2     2011.07     2253.95     67.84 o
   4  13   2       20.77       20.63     15.85 o
   5  13   2       44.10       42.42     19.58 o
   6  13   2       85.72       71.99     24.70 o
   7  13   2        4.84        8.23     33.50 o
  -7  14   2       61.79       51.94     70.04 o
  -6  14   2       16.61       18.78     32.50 o
  -5  14   2       10.60       14.89     13.97 o
  -4  14   2       69.52       39.80     14.77 o
  -3  14   2       12.20       12.34      9.30 o
  -2  14   2     2420.60     2466.89     62.76 o
  -1  14   2      138.75      139.11     16.06 o
   0  14   2       54.62       26.27     12.87 o
   1  14   2       64.62       78.07     11.89 o
   2  14   2      678.87      669.52     42.94 o
   3  14   2       17.65       44.53     13.31 o
   4  14   2      438.71      636.37     93.70 o
   5  14   2      107.40       99.31     27.22 o
   6  14   2       63.36       88.41     26.16 o
   7  14   2       12.89        0.00     32.71 o
  -7  15   2       42.99       20.54     34.00 o
  -6  15   2      461.38      573.51     62.98 o
  -5  15   2       35.21       36.47     19.55 o
  -4  15   2       22.62        9.30     13.20 o
  -3  15   2     1919.31     1925.92     64.95 o
  -2  15   2      105.93      100.28     17.58 o
  -1  15   2     2904.45     3209.35     84.34 o
   0  15   2      186.94      138.18     19.23 o
   1  15   2       21.25       27.01     11.09 o
   2  15   2     1002.29     1037.73     55.90 o
   3  15   2      248.47      241.77     27.46 o
   4  15   2        7.84       11.85     14.82 o
   5  15   2      401.28      412.44     49.68 o
   6  15   2       33.94        0.83     18.03 o
   7  15   2        0.16        0.00     36.01 o
  -6  16   2      129.94      139.78     32.88 o
  -5  16   2        0.26       19.67     32.00 o
  -4  16   2       14.91       32.89     20.04 o
  -3  16   2       41.11       60.29     15.73 o
  -2  16   2      290.01      274.95     34.88 o
  -1  16   2      215.46      171.54     23.22 o
   0  16   2       40.01       49.97     14.15 o
   1  16   2     1718.33     1909.77     79.96 o
   2  16   2        6.44        2.16     11.53 o
   3  16   2       36.63       16.35     12.73 o
   4  16   2      335.05      387.73     46.55 o
   5  16   2      274.97      339.04     46.39 o
   6  16   2        3.63        0.00     19.14 o
  -6  17   2        9.39       30.92     22.65 o
  -5  17   2       11.73       51.19     21.03 o
  -4  17   2      170.40      138.60     30.63 o
  -3  17   2     1907.14     2183.74     73.72 o
  -2  17   2        1.06        0.00      9.91 o
  -1  17   2       34.99       72.81     15.44 o
   0  17   2      893.67      949.35     93.67 o
   1  17   2        2.27       10.85     16.25 o
   2  17   2       90.29       60.33     20.33 o
   3  17   2      183.35      213.22     44.35 o
   4  17   2        5.33        0.00     32.36 o
   5  17   2        1.08        0.00     32.25 o
   6  17   2       12.37        8.11     21.14 o
  -6  18   2      139.01      179.76     50.97 o
  -5  18   2       55.05       86.60     26.52 o
  -4  18   2      103.56      126.75     28.50 o
  -3  18   2        0.03       33.17     14.05 o
  -2  18   2      343.51      325.43     32.72 o
  -1  18   2      197.22      182.69     35.61 o
   0  18   2      652.54      646.51     63.39 o
   1  18   2      406.13      276.87     39.75 o
   2  18   2      397.83      343.49     44.56 o
   3  18   2      161.78      174.09     31.50 o
   4  18   2       23.45       61.13     31.07 o
   5  18   2        4.92        0.00     19.86 o
  -5  19   2      426.88      445.32     57.19 o
  -4  19   2       65.22       92.25     26.76 o
  -3  19   2      226.88      243.02     29.90 o
  -2  19   2      324.65      392.31     45.18 o
  -1  19   2      334.15      352.73     43.36 o
   0  19   2     1711.50     1950.45     89.83 o
   1  19   2      160.87      119.96     27.17 o
   2  19   2        6.25        0.00     15.86 o
   3  19   2        0.00        0.00     14.79 o
   4  19   2      101.94      132.29     48.46 o
   5  19   2        9.89       11.17     30.49 o
  -4  20   2      439.45      501.80     58.46 o
  -3  20   2       32.52        1.93     24.27 o
  -2  20   2        5.65       15.39     18.46 o
  -1  20   2       35.28       48.90     20.40 o
   0  20   2        5.72       11.48     16.37 o
   1  20   2      210.56      179.25     34.51 o
   2  20   2       51.15       24.61     20.50 o
   3  20   2      287.27      301.35     44.47 o
   4  20   2      119.92      124.70     46.60 o
  -4  21   2        4.24        0.00     24.62 o
  -3  21   2       23.76       71.58     38.01 o
  -2  21   2       51.01       34.89     23.52 o
  -1  21   2      583.75      633.28     61.06 o
   0  21   2      252.55      219.95     38.09 o
   1  21   2      403.55      443.96     51.89 o
   2  21   2       71.63       58.05     22.79 o
   3  21   2        0.10        0.00     18.07 o
  -3  22   2       98.79        0.00     27.27 o
  -2  22   2        7.37       28.74     22.69 o
  -1  22   2       31.87        7.37     19.18 o
   0  22   2      284.98      265.68     43.82 o
   1  22   2      208.97      222.38     39.81 o
   2  22   2       23.41       21.35     32.14 o
  -1  23   2       16.09       10.22     21.11 o
   0  23   2        9.50       37.30     23.56 o
  -9   0   3      196.75      155.26     44.60 o
  -7   0   3        0.06       22.48     19.40 o
  -5   0   3     2097.72     2049.07    106.95 o
  -3   0   3    23748.51    28034.17    682.12 o
  -1   0   3      327.84      402.54     18.97 o
   1   0   3     7682.77     8112.23    199.00 o
   3   0   3     5239.38     5706.42    120.38 o
   5   0   3      581.71      729.42     36.51 o
   7   0   3      396.07      327.92     67.79 o
   9   0   3      169.31      107.37     49.32 o
  -9   1   3      100.36      116.65     27.37 o
  -8   1   3      416.27      342.02     43.26 o
  -7   1   3      721.44      704.45     51.83 o
  -6   1   3       11.24       33.18     14.05 o
  -5   1   3      478.97      380.68     35.60 o
  -4   1   3     2783.39     2981.75     82.02 o
  -3   1   3      152.19      132.83     10.89 o
  -2   1   3    19036.22    21884.75    261.36 o
  -1   1   3     8514.37     9331.89    267.89 o
   0   1   3     5460.57     5135.76     67.86 o
   1   1   3    16748.71    17618.01    284.36 o
   2   1   3     3156.38     3275.98     70.32 o
   3   1   3      491.92      501.71     22.71 o
   4   1   3        1.40        0.00      4.59 o
   5   1   3      322.35      300.96     23.84 o
   6   1   3       40.29       21.99     17.23 o
   7   1   3      484.66      405.85     53.90 o
   8   1   3       38.18       80.60     38.83 o
   9   1   3        3.16        0.00     21.12 o
  -9   2   3        2.85        0.00     18.88 o
  -8   2   3      840.25      819.86     61.28 o
  -7   2   3      772.21      745.03     53.01 o
  -6   2   3      162.07      140.14     27.05 o
  -5   2   3        0.36        8.62     10.77 o
  -4   2   3     1367.25     1527.29     40.07 o
  -3   2   3     1692.08     2029.37     41.08 o
  -2   2   3     1214.82     1250.10     22.71 o
  -1   2   3    10860.24    13152.56    209.16 o
   0   2   3     4129.04     4353.49     53.09 o
   1   2   3      568.09      598.22     20.72 o
   2   2   3     1124.54     1054.50     24.53 o
   3   2   3      310.34      295.63     13.42 o
   4   2   3     2860.30     3306.44     99.20 o
   5   2   3      550.22      550.88     30.69 o
   6   2   3        0.57        0.00     13.39 o
   7   2   3       16.78        0.00     14.79 o
   8   2   3      542.33      455.50     60.16 o
   9   2   3        0.34        0.00     35.72 o
  -9   3   3      100.34       60.28     24.67 o
  -8   3   3      154.37      127.26     38.64 o
  -7   3   3      133.22      121.24     29.71 o
  -6   3   3     1005.00     1071.98     73.80 o
  -5   3   3       55.80       47.45     16.29 o
  -4   3   3      132.44      100.15     11.14 o
  -3   3   3       95.56      111.03     10.51 o
  -2   3   3      626.05      566.35     18.14 o
  -1   3   3      272.12      279.59     10.12 o
   0   3   3      251.30      193.78     10.39 o
   1   3   3    65548.70    70814.43    901.30 o
   2   3   3       12.44       11.37      5.73 o
   3   3   3     1258.56     1303.33     30.61 o
   4   3   3     1494.74     1472.80     34.60 o
   5   3   3      288.15      284.10     19.31 o
   6   3   3       38.51       23.14     26.88 o
   7   3   3        4.60        0.00     14.76 o
   8   3   3      111.15      140.73     41.55 o
   9   3   3        5.86        0.00     21.78 o
  -9   4   3       40.06       26.05     23.84 o
  -8   4   3      247.43      193.75     36.90 o
  -7   4   3     2962.39     3112.78    112.61 o
  -6   4   3      369.46      352.23     32.60 o
  -5   4   3       26.72       20.51     11.96 o
  -4   4   3     1014.94     1055.59     32.07 o
  -3   4   3     2827.53     3142.16     65.08 o
  -2   4   3        6.02        7.34      3.29 o
  -1   4   3      307.61      247.63     12.37 o
   0   4   3      424.61      317.37     12.54 o
   1   4   3    22764.22    24102.03    389.03 o
   2   4   3      915.80     1078.82     47.44 o
   3   4   3     1616.51     1593.40     42.40 o
   4   4   3      228.56      234.97     15.23 o
   5   4   3      157.28      149.16     15.48 o
   6   4   3       12.96        6.39     13.06 o
   7   4   3      384.48      364.49     50.31 o
   8   4   3        0.62       28.38     19.24 o
   9   4   3       33.93       25.23     25.77 o
  -9   5   3      174.52      141.38     34.47 o
  -8   5   3      683.39      580.06     63.94 o
  -7   5   3     1232.40     1144.56     71.73 o
  -6   5   3     1512.99     1477.07     59.11 o
  -5   5   3        7.79       25.98     11.48 o
  -4   5   3      664.05      584.82     27.00 o
  -3   5   3     1110.94     1132.20     48.79 o
  -2   5   3      883.65      866.31     19.79 o
  -1   5   3        6.31        1.20      4.02 o
   0   5   3      740.03      664.21     17.25 o
   1   5   3      497.94      463.90     19.45 o
   2   5   3     1256.96     1352.70     37.45 o
   3   5   3      108.08       82.56     11.49 o
   4   5   3       33.88       38.36     12.82 o
   5   5   3     1025.74     1081.22     37.01 o
   6   5   3       71.05       52.00     21.06 o
   7   5   3       45.15       37.46     19.92 o
   8   5   3      301.83      300.67     48.36 o
   9   5   3        0.80        0.00     20.24 o
  -9   6   3       15.95        2.38     18.16 o
  -8   6   3       12.57       17.75     20.15 o
  -7   6   3       26.66       17.94     28.38 o
  -6   6   3       45.40       35.51     18.74 o
  -5   6   3      553.51      514.28     26.65 o
  -4   6   3      506.44      495.49     23.62 o
  -3   6   3      296.59      275.35     12.82 o
  -2   6   3     3290.46     3573.52     61.55 o
  -1   6   3        0.10        4.09      4.27 o
   0   6   3      411.19      398.44     13.98 o
   1   6   3     1671.56     1795.74     43.42 o
   2   6   3     1948.09     1871.49     47.59 o
   3   6   3      197.86      182.18     16.98 o
   4   6   3     1455.46     1449.92     44.61 o
   5   6   3     1545.90     1734.82    116.11 o
   6   6   3       16.54       22.67     16.31 o
   7   6   3       16.81        0.00     15.51 o
   8   6   3      247.54      255.44     49.89 o
   9   6   3        0.74        7.23     25.41 o
  -9   7   3       86.84       30.48     22.42 o
  -8   7   3       24.26       53.88     40.01 o
  -7   7   3      663.11      577.43     68.25 o
  -6   7   3     2815.96     2763.55    111.47 o
  -5   7   3        3.11        0.00     10.52 o
  -4   7   3      123.43      136.40     17.26 o
  -3   7   3       28.73       25.34      6.54 o
  -2   7   3      227.16      215.29     15.11 o
  -1   7   3      871.98      782.50     24.66 o
   0   7   3      136.68      143.31      9.92 o
   1   7   3     3891.08     3957.87     57.14 o
   2   7   3      539.76      566.28     25.35 o
   3   7   3       63.31       36.07     10.42 o
   4   7   3      941.02      949.50     36.20 o
   5   7   3      165.08       46.66     74.12 o
   6   7   3        0.18        9.29     27.42 o
   7   7   3       98.00      120.90     31.66 o
   8   7   3      103.29      107.28     31.08 o
  -9   8   3       84.57      126.27     35.57 o
  -8   8   3      125.68      150.88     36.72 o
  -7   8   3     1030.82      964.53     72.05 o
  -6   8   3      885.69      832.30     62.39 o
  -5   8   3       78.73       90.61     17.79 o
  -4   8   3        5.00        1.77      8.98 o
  -3   8   3       12.94       12.53      5.50 o
  -2   8   3     2835.40     3126.94     60.19 o
  -1   8   3       29.27       23.95      4.79 o
   0   8   3     2894.19     2878.71     46.96 o
   1   8   3     2613.39     2585.21     43.35 o
   2   8   3      567.91      642.15     28.31 o
   3   8   3       68.58       60.40     11.31 o
   4   8   3      165.10      166.19     19.23 o
   5   8   3       56.28       48.92     18.97 o
   6   8   3        4.32       15.03     17.04 o
   7   8   3      304.64      307.25     46.00 o
   8   8   3      200.95      150.90     56.84 o
  -8   9   3        8.92       41.93     20.83 o
  -7   9   3      724.64      804.68     84.32 o
  -6   9   3       53.62       28.09     16.89 o
  -5   9   3        0.04       13.58     10.63 o
  -4   9   3      378.15      334.00     33.90 o
  -3   9   3      764.83      741.85     27.81 o
  -2   9   3     2112.87     2065.31     47.84 o
  -1   9   3      360.21      330.90     13.51 o
   0   9   3     7181.41     8437.72    118.31 o
   1   9   3       39.68       21.63      5.18 o
   2   9   3      948.37      971.01     35.48 o
   3   9   3      212.90      224.30     18.55 o
   4   9   3      119.42      133.99     18.12 o
   5   9   3     1137.83     1067.75     68.08 o
   6   9   3       38.54       51.62     19.99 o
   7   9   3      140.79      152.76     52.40 o
   8   9   3       91.12       28.49     41.38 o
  -8  10   3       74.92       52.51     30.49 o
  -7  10   3       22.25       34.47     18.39 o
  -6  10   3      328.89      283.52     55.48 o
  -5  10   3      597.52      588.58     48.74 o
  -4  10   3      391.64      493.20     35.42 o
  -3  10   3     1052.29      946.32     32.93 o
  -2  10   3      281.48      246.91     18.79 o
  -1  10   3      621.55      598.16     18.65 o
   0  10   3       76.25       38.02      7.08 o
   1  10   3        1.17        4.15      3.87 o
   2  10   3      874.62      937.15     31.15 o
   3  10   3      222.31      222.63     20.74 o
   4  10   3       32.81       54.97     11.43 o
   5  10   3       24.87       47.07     15.39 o
   6  10   3      106.35      122.88     21.49 o
   7  10   3       62.30       27.14     32.50 o
   8  10   3       61.59       26.48     39.12 o
  -8  11   3      197.30      234.11     80.67 o
  -7  11   3       90.15      129.88     33.04 o
  -6  11   3        0.81        8.12     18.72 o
  -5  11   3      192.56      232.67     32.99 o
  -4  11   3      362.03      379.08     32.94 o
  -3  11   3      155.53      160.86     17.50 o
  -2  11   3       53.03       46.82     10.17 o
  -1  11   3       48.91       46.39      9.61 o
   0  11   3      496.33      497.66     36.39 o
   1  11   3       36.89       38.44      8.46 o
   2  11   3      126.87      100.89     12.36 o
   3  11   3      441.45      445.56     25.29 o
   4  11   3       59.83       50.93     11.62 o
   5  11   3       26.48       11.61     12.11 o
   6  11   3       25.86       33.05     14.89 o
   7  11   3       58.17       22.79     25.15 o
   8  11   3      591.88      498.08     95.35 o
  -8  12   3      101.85       78.54     79.71 o
  -7  12   3      112.85       99.03     33.20 o
  -6  12   3        1.32        2.15     23.37 o
  -5  12   3       60.77       26.36     15.15 o
  -4  12   3      130.00      145.45     22.05 o
  -3  12   3      297.82      233.93     20.56 o
  -2  12   3      889.77      863.89     40.64 o
  -1  12   3      359.05      269.61     26.40 o
   0  12   3      264.86      278.58     17.98 o
   1  12   3       58.23       53.13      9.84 o
   2  12   3     1683.11     1668.93     65.95 o
   3  12   3     1355.50     1422.45     51.46 o
   4  12   3      117.17      144.46     25.07 o
   5  12   3      453.33      440.51     46.65 o
   6  12   3      284.22      295.82     41.59 o
   7  12   3        0.05        0.00     34.57 o
   8  12   3       71.39       16.32     37.22 o
  -7  13   3       98.41       78.90     35.22 o
  -6  13   3      176.86      234.12     68.51 o
  -5  13   3       67.61       53.21     18.19 o
  -4  13   3       45.87       34.88     13.31 o
  -3  13   3      385.96      344.42     25.24 o
  -2  13   3      147.70      127.95     15.59 o
  -1  13   3       73.65       70.67     11.75 o
   0  13   3      227.62      243.73     23.44 o
   1  13   3      711.42      675.79     32.54 o
   2  13   3       17.52       21.53      9.16 o
   3  13   3      425.07      395.94     31.43 o
   4  13   3        1.32        3.47      9.84 o
   5  13   3       61.08       38.47     18.27 o
   6  13   3      158.81      154.39     41.23 o
   7  13   3      210.67      287.91     75.66 o
  -7  14   3      332.11      337.11     59.52 o
  -6  14   3      242.05      273.42     61.74 o
  -5  14   3      265.49      258.01     31.76 o
  -4  14   3     1114.53     1131.68     60.70 o
  -3  14   3     2526.03     2740.33     67.57 o
  -2  14   3      534.44      551.70     29.65 o
  -1  14   3      557.72      517.45     27.58 o
   0  14   3       51.78       73.82     15.00 o
   1  14   3      520.65      468.63     41.11 o
   2  14   3       10.02        6.34     10.01 o
   3  14   3     1318.73     1342.09     76.59 o
   4  14   3       20.42       21.01     17.73 o
   5  14   3       26.76       34.96     21.30 o
   6  14   3       29.96       16.94     25.16 o
   7  14   3      677.63      649.69    106.09 o
  -7  15   3       80.76       14.26     50.79 o
  -6  15   3      299.01      319.81     51.44 o
  -5  15   3      195.98      243.86     31.70 o
  -4  15   3       95.24       93.13     19.82 o
  -3  15   3      930.66      930.96     38.25 o
  -2  15   3     1163.83     1227.56     63.49 o
  -1  15   3      729.31      645.25     32.12 o
   0  15   3      609.57      669.67     35.31 o
   1  15   3      375.31      338.78     28.83 o
   2  15   3      319.30      317.60     30.05 o
   3  15   3      944.06      917.70     44.43 o
   4  15   3        0.01        5.18     15.21 o
   5  15   3       72.66       83.95     26.76 o
   6  15   3       78.90      105.16     28.26 o
   7  15   3       97.30      120.62     55.05 o
  -6  16   3       14.12        0.00     28.63 o
  -5  16   3       24.73       10.95     32.25 o
  -4  16   3      574.93      563.65     54.55 o
  -3  16   3      162.53      173.72     23.80 o
  -2  16   3     1228.30     1240.83     52.21 o
  -1  16   3      736.06      745.07     41.47 o
   0  16   3      277.84      224.87     25.22 o
   1  16   3        0.28        4.32     11.44 o
   2  16   3      520.75      474.07     45.88 o
   3  16   3        0.76        0.00     10.74 o
   4  16   3      319.19      289.75     43.02 o
   5  16   3       10.60        0.68     21.55 o
   6  16   3      417.88      480.19     56.82 o
  -6  17   3       15.07       62.85     39.80 o
  -5  17   3       46.49       53.74     20.68 o
  -4  17   3     1311.26     1475.19    190.59 o
  -3  17   3       98.47      103.27     21.16 o
  -2  17   3        1.08        0.00     10.75 o
  -1  17   3       27.56       30.69     13.02 o
   0  17   3       13.54       10.50     12.54 o
   1  17   3      321.09      282.68     37.90 o
   2  17   3        7.78        7.56     12.73 o
   3  17   3       17.53       17.54     14.82 o
   4  17   3       68.15       98.30     27.27 o
   5  17   3        5.61        3.13     18.16 o
   6  17   3       24.02       23.64     21.67 o
  -6  18   3        7.11        0.00     32.71 o
  -5  18   3      290.01      256.19     71.65 o
  -4  18   3        0.04        0.00     18.43 o
  -3  18   3      221.78      271.70     31.35 o
  -2  18   3       11.53        1.78     11.18 o
  -1  18   3      139.59      151.42     22.90 o
   0  18   3      400.80      444.43     48.32 o
   1  18   3       25.80       69.28     20.76 o
   2  18   3       52.03       19.70     15.89 o
   3  18   3      403.83      401.54     45.65 o
   4  18   3      237.35      251.33     56.19 o
   5  18   3      549.79      594.85     61.52 o
  -5  19   3      183.32      231.42     42.30 o
  -4  19   3       26.04       33.48     20.46 o
  -3  19   3      127.16      135.94     30.09 o
  -2  19   3        3.41        0.86     12.39 o
  -1  19   3       21.98        8.32     17.25 o
   0  19   3       15.25       36.95     19.84 o
   1  19   3      140.32      112.60     27.07 o
   2  19   3      205.80      163.76     31.07 o
   3  19   3       17.58       42.69     20.53 o
   4  19   3      292.61      321.91     66.00 o
   5  19   3       63.08       49.46     38.51 o
  -4  20   3       91.95      136.04     45.74 o
  -3  20   3       20.23        0.00     17.18 o
  -2  20   3      153.41      171.71     33.31 o
  -1  20   3       27.08       72.09     23.68 o
   0  20   3       35.23       45.65     20.26 o
   1  20   3       50.15       62.26     23.95 o
   2  20   3      122.73      141.56     31.85 o
   3  20   3      300.48      330.71     46.19 o
   4  20   3       31.09       38.94     35.93 o
  -3  21   3       27.59       38.87     31.78 o
  -2  21   3      105.60      167.16     33.37 o
  -1  21   3      258.50      355.70     48.14 o
   0  21   3       10.13        0.00     17.46 o
   1  21   3       22.05       29.20     21.52 o
   2  21   3        1.49       11.50     18.15 o
   3  21   3       71.05       39.01     25.00 o
  -2  22   3      164.60       55.64     78.17 o
  -1  22   3        0.22        0.00     18.32 o
   0  22   3       98.12      112.49     31.07 o
   1  22   3      154.44      176.50     35.23 o
   2  22   3       21.58       16.77     23.52 o
  -8   0   4      126.84      184.76     45.10 o
  -6   0   4     3364.22     3111.72    148.68 o
  -4   0   4     1429.34     1456.22     79.31 o
  -2   0   4     1125.77     1123.06     37.31 o
   0   0   4    24266.88    25843.30    347.05 o
   2   0   4     7898.33     8122.54    210.38 o
   4   0   4      781.45      803.99     38.18 o
   6   0   4      135.02      139.44     42.23 o
   8   0   4      229.00      157.70     53.33 o
  -9   1   4       40.26       51.09     26.81 o
  -8   1   4       35.44       55.13     23.77 o
  -7   1   4      102.06       90.21     22.18 o
  -6   1   4      493.83      452.67     41.71 o
  -5   1   4     1157.05     1106.72     53.19 o
  -4   1   4      543.82      481.52     18.95 o
  -3   1   4        1.42        3.75      3.48 o
  -2   1   4     4878.68     5504.94     63.74 o
  -1   1   4       27.20        6.06      5.02 o
   0   1   4      537.15      336.58     12.69 o
   1   1   4    32844.89    34864.30    547.35 o
   2   1   4      223.05      175.63     15.89 o
   3   1   4        5.14        6.84      5.86 o
   4   1   4      700.06      642.64     24.25 o
   5   1   4      131.97       98.07     12.13 o
   6   1   4      662.20      784.03     64.00 o
   7   1   4      187.88      144.47     32.81 o
   8   1   4     1185.40     1440.02     89.52 o
   9   1   4        5.92       13.49     23.50 o
  -9   2   4      608.80      784.84    100.79 o
  -8   2   4      113.79      118.07     23.47 o
  -7   2   4       74.70       38.69     15.35 o
  -6   2   4     2007.85     1955.28     79.02 o
  -5   2   4     1658.52     1648.81     56.62 o
  -4   2   4     1883.30     2133.75     45.53 o
  -3   2   4      280.94      312.76     11.67 o
  -2   2   4     2123.05     2513.47     35.51 o
  -1   2   4     8384.13     9454.58    131.29 o
   0   2   4       83.94      130.16      8.30 o
   1   2   4     2457.15     2504.97     48.06 o
   2   2   4      270.64      205.74     13.61 o
   3   2   4     3356.67     3654.27     81.68 o
   4   2   4     1002.64     1060.13     35.23 o
   5   2   4      291.99      308.52     26.45 o
   6   2   4      397.23      318.05     42.52 o
   7   2   4      104.29       70.86     59.88 o
   8   2   4      176.72      140.80     33.58 o
   9   2   4       15.71       17.99     30.57 o
  -9   3   4       60.16       17.95     23.05 o
  -8   3   4        0.21       23.49     18.47 o
  -7   3   4       14.70       33.81     13.41 o
  -6   3   4     1299.45     1291.64     54.19 o
  -5   3   4      748.60      668.95     36.44 o
  -4   3   4     1066.67     1082.23     31.44 o
  -3   3   4     1738.57     2057.07     34.99 o
  -2   3   4     1168.00     1438.21     29.41 o
  -1   3   4     1149.64     1170.03     26.54 o
   0   3   4     4313.84     4123.53     54.79 o
   1   3   4    59528.18    67646.09    830.51 o
   2   3   4      976.22      949.29     25.30 o
   3   3   4      486.66      359.25     16.83 o
   4   3   4      250.14      283.19     17.06 o
   5   3   4      446.50      463.89     38.24 o
   6   3   4      699.68      706.76     60.01 o
   7   3   4      288.22      298.09     44.17 o
   8   3   4      449.03      457.24     59.45 o
   9   3   4      344.05      367.41     90.34 o
  -9   4   4      197.06      230.63     44.10 o
  -8   4   4        1.91        0.00     14.74 o
  -7   4   4     1051.46      988.44     68.65 o
  -6   4   4     2991.65     2927.47    117.30 o
  -5   4   4      233.01      182.78     39.81 o
  -4   4   4        7.75        0.00      5.87 o
  -3   4   4       21.38       36.21      4.85 o
  -2   4   4      251.10      202.54      8.45 o
  -1   4   4     2196.39     2357.24     37.34 o
   0   4   4      260.68      215.34     10.56 o
   1   4   4     1913.66     2183.80     58.56 o
   2   4   4      269.67      341.46     18.63 o
   3   4   4      682.35      665.47     22.62 o
   4   4   4      108.76      104.47     11.70 o
   5   4   4       73.27       35.03     10.26 o
   6   4   4       46.08       70.12     23.19 o
   7   4   4       65.09       51.75     20.91 o
   8   4   4      332.27      337.88     97.46 o
   9   4   4       69.38       62.25     54.30 o
  -9   5   4        6.45        0.00     35.04 o
  -8   5   4       91.00       77.03     40.23 o
  -7   5   4      466.18      339.40     50.82 o
  -6   5   4      138.36      166.17     30.60 o
  -5   5   4      784.70      779.38     38.49 o
  -4   5   4     1869.28     1912.76     45.83 o
  -3   5   4     2559.63     2820.76     64.10 o
  -2   5   4    13193.07    15549.34    195.87 o
  -1   5   4       54.76       41.58      5.69 o
   0   5   4       87.97       78.51      7.60 o
   1   5   4     3920.24     4181.82     96.00 o
   2   5   4      552.99      515.44     23.22 o
   3   5   4      193.73      146.75     15.72 o
   4   5   4      518.50      464.36     35.22 o
   5   5   4      524.33      498.02     46.75 o
   6   5   4      604.18      575.40     59.59 o
   7   5   4       37.25        0.20     16.82 o
   8   5   4        3.91       33.07     22.55 o
   9   5   4        0.26        0.00     21.39 o
  -9   6   4      105.79      108.26     30.57 o
  -8   6   4      188.24      195.63     69.65 o
  -7   6   4      167.89      135.90     30.71 o
  -6   6   4       56.19       41.09     31.75 o
  -5   6   4     1318.65     1204.20     46.53 o
  -4   6   4      790.55      690.98     26.79 o
  -3   6   4     1506.66     1685.01     35.61 o
  -2   6   4     2385.72     2679.49     54.22 o
  -1   6   4     5457.32     6225.46     92.59 o
   0   6   4     1706.63     1781.81     33.39 o
   1   6   4        3.00        8.34      5.23 o
   2   6   4       68.29       67.27     10.73 o
   3   6   4      740.17      769.61     31.17 o
   4   6   4       17.93        8.76      7.35 o
   5   6   4       84.51       53.60     12.49 o
   6   6   4      295.34      254.58     39.98 o
   7   6   4      294.24      265.36     44.30 o
   8   6   4      260.64      363.86     54.16 o
  -9   7   4       69.46       77.20     27.38 o
  -8   7   4       50.64       27.45     37.26 o
  -7   7   4      142.40      166.56     34.63 o
  -6   7   4        4.47       30.47     21.94 o
  -5   7   4       89.62       89.08     16.67 o
  -4   7   4      313.01      322.13     36.59 o
  -3   7   4      397.29      488.96     16.81 o
  -2   7   4     2096.56     2229.80     62.44 o
  -1   7   4     4452.80     4745.97     78.05 o
   0   7   4     1093.79     1164.02     26.52 o
   1   7   4      298.40      427.56     18.75 o
   2   7   4      740.54      776.43     30.96 o
   3   7   4      133.80      102.33     14.35 o
   4   7   4       97.58       87.57     14.28 o
   5   7   4     2187.08     2498.97    145.74 o
   6   7   4       31.18       30.86     18.89 o
   7   7   4        0.07       25.65     20.40 o
   8   7   4       10.44        7.61     26.66 o
  -8   8   4      353.82      373.90     54.62 o
  -7   8   4      397.68      493.51     90.73 o
  -6   8   4        1.06        1.69     27.63 o
  -5   8   4     1374.24     1371.26     53.04 o
  -4   8   4       67.14       47.44     13.67 o
  -3   8   4      752.25      865.11     29.41 o
  -2   8   4     3276.51     3572.17     72.55 o
  -1   8   4     1042.64      968.15     30.01 o
   0   8   4      521.08      509.36     19.23 o
   1   8   4      523.05      510.22     16.83 o
   2   8   4     1949.19     2248.39     58.14 o
   3   8   4     1951.54     2063.62     57.26 o
   4   8   4      723.89      753.67     34.75 o
   5   8   4      862.38      972.93    153.55 o
   6   8   4      801.05      836.43    112.85 o
   7   8   4      156.32      107.68     45.28 o
   8   8   4       18.23       42.74     28.41 o
  -8   9   4      236.04      166.68     37.37 o
  -7   9   4       28.25       45.79     21.17 o
  -6   9   4      604.30      587.42     74.05 o
  -5   9   4       22.74       19.93     12.49 o
  -4   9   4      178.33      216.69     25.35 o
  -3   9   4       36.00       28.94      8.92 o
  -2   9   4       72.01       83.73     11.62 o
  -1   9   4      380.03      384.40     21.25 o
   0   9   4     2415.40     2457.02     48.71 o
   1   9   4        3.80        2.64      4.26 o
   2   9   4      490.78      470.33     21.66 o
   3   9   4      170.32      189.88     20.61 o
   4   9   4      998.39     1086.67     63.26 o
   5   9   4      839.90      895.29     72.55 o
   6   9   4        2.16       18.48     23.55 o
   7   9   4       26.14       44.91     30.49 o
   8   9   4      101.60       93.34     50.25 o
  -8  10   4       49.96       70.38     42.31 o
  -7  10   4      181.40      129.87     34.48 o
  -6  10   4      511.93      564.25     58.54 o
  -5  10   4       11.79       15.89     12.17 o
  -4  10   4      269.61      272.15     28.56 o
  -3  10   4       36.71       32.44     12.06 o
  -2  10   4     1924.31     1960.12     48.55 o
  -1  10   4       42.17       39.99      8.64 o
   0  10   4      102.30       98.92     10.92 o
   1  10   4       79.36       79.68     11.23 o
   2  10   4      346.85      264.68     21.00 o
   3  10   4      375.19      368.42     23.75 o
   4  10   4      247.52      205.02     22.51 o
   5  10   4      440.02      503.45     47.61 o
   6  10   4      295.70      281.92     38.48 o
   7  10   4       35.17       95.56     45.03 o
   8  10   4       30.57       11.24     37.87 o
  -8  11   4       15.23       25.43     29.13 o
  -7  11   4        0.06       14.96     18.71 o
  -6  11   4       36.79       51.58     29.67 o
  -5  11   4      512.61      555.12     40.62 o
  -4  11   4      293.03      312.78     33.18 o
  -3  11   4       91.53       73.72     12.91 o
  -2  11   4      330.79      283.72     21.10 o
  -1  11   4      994.12     1002.40     33.99 o
   0  11   4      393.04      469.95     21.11 o
   1  11   4      104.14      129.99     13.93 o
   2  11   4      249.72      253.92     29.15 o
   3  11   4      333.91      296.77     33.40 o
   4  11   4      891.17      890.36     40.71 o
   5  11   4      905.32      829.64     46.12 o
   6  11   4       71.69       56.18     19.38 o
   7  11   4       33.61       33.06     25.28 o
   8  11   4       24.83       31.64     41.23 o
  -8  12   4        2.58       62.99     27.99 o
  -7  12   4      463.28      403.60     57.15 o
  -6  12   4       10.61        0.00     16.40 o
  -5  12   4      341.65      344.92     52.84 o
  -4  12   4     1106.50     1062.34     49.78 o
  -3  12   4      315.50      286.67     22.95 o
  -2  12   4      722.50      664.52     29.11 o
  -1  12   4      711.85      729.33     29.77 o
   0  12   4      364.91      357.17     35.75 o
   1  12   4      318.75      263.69     19.38 o
   2  12   4      133.08      103.57     19.79 o
   3  12   4       11.03        5.93      9.88 o
   4  12   4       73.23       42.99     19.36 o
   5  12   4       36.70       26.31     18.31 o
   6  12   4       98.03       77.78     25.15 o
   7  12   4        4.12       37.94     38.80 o
  -7  13   4      213.61      218.31     49.93 o
  -6  13   4      248.44      273.31     45.42 o
  -5  13   4      505.44      589.05     44.71 o
  -4  13   4      290.50      269.28     30.44 o
  -3  13   4      551.95      568.70     30.27 o
  -2  13   4       99.41       83.21     13.47 o
  -1  13   4      169.87      155.01     17.46 o
   0  13   4        0.60        0.00      7.96 o
   1  13   4       97.04       78.30     14.67 o
   2  13   4     2105.03     2240.12     66.36 o
   3  13   4      230.23      229.28     25.76 o
   4  13   4       10.51        5.74     11.01 o
   5  13   4        0.61        0.00     14.67 o
   6  13   4      216.54      169.44     32.32 o
   7  13   4       32.89       49.89     44.95 o
  -7  14   4       76.80       71.13     31.38 o
  -6  14   4        0.18        0.00     17.68 o
  -5  14   4      523.54      574.83     45.48 o
  -4  14   4      174.88      177.81     25.60 o
  -3  14   4     1802.20     1735.60     52.47 o
  -2  14   4       41.71       38.56     11.51 o
  -1  14   4        0.24        0.00      7.72 o
   0  14   4      608.55      577.52     34.88 o
   1  14   4      403.68      451.22     31.70 o
   2  14   4       42.00       38.30     12.79 o
   3  14   4       87.70       69.40     19.85 o
   4  14   4        4.18       12.08     11.58 o
   5  14   4        0.15       14.16     20.47 o
   6  14   4       48.46       57.19     23.55 o
   7  14   4       14.04       62.06     44.74 o
  -7  15   4       41.64        0.00     23.99 o
  -6  15   4      300.38      346.24     52.65 o
  -5  15   4      347.49      320.29     36.38 o
  -4  15   4      373.90      395.26     37.91 o
  -3  15   4       43.98       47.98     12.08 o
  -2  15   4      304.79      370.34     43.87 o
  -1  15   4      741.25      648.47     40.01 o
   0  15   4       20.21       14.75     11.22 o
   1  15   4      533.76      566.46     35.51 o
   2  15   4     1803.27     1734.71     75.73 o
   3  15   4      105.09       92.05     20.35 o
   4  15   4       65.81       39.39     20.33 o
   5  15   4      676.90      749.52     62.76 o
   6  15   4      145.70      194.92     35.61 o
  -6  16   4       38.14       41.02     26.41 o
  -5  16   4      463.02      583.81     47.85 o
  -4  16   4     1182.14     1237.23     57.90 o
  -3  16   4      385.51      331.16     28.46 o
  -2  16   4     1250.41     1261.68     47.54 o
  -1  16   4        7.52        6.75     11.19 o
   0  16   4       38.52       18.64     11.61 o
   1  16   4       36.47       26.43     14.84 o
   2  16   4      271.07      205.02     32.23 o
   3  16   4       21.06        6.37     14.62 o
   4  16   4       22.45       32.71     20.62 o
   5  16   4       77.37       56.06     24.70 o
   6  16   4        0.02        0.00     19.91 o
  -6  17   4      111.47      113.67     49.18 o
  -5  17   4        7.68        7.99     18.90 o
  -4  17   4      304.01      312.74     42.39 o
  -3  17   4     3774.00     4284.15    110.73 o
  -2  17   4      278.25      285.27     31.13 o
  -1  17   4       25.07       41.35     15.85 o
   0  17   4      239.62      188.37     24.32 o
   1  17   4        2.50        0.00     12.40 o
   2  17   4      124.41      143.58     28.29 o
   3  17   4      206.61      222.34     34.50 o
   4  17   4       34.13       10.16     24.91 o
   5  17   4      163.79      164.58     34.20 o
   6  17   4      111.13      126.31     30.18 o
  -5  18   4       41.57       48.76     24.95 o
  -4  18   4      130.56      163.99     31.39 o
  -3  18   4      121.32      152.49     33.29 o
  -2  18   4       12.91       10.91     12.79 o
  -1  18   4     1287.18     1380.56     73.61 o
   0  18   4      303.62      328.20     83.14 o
   1  18   4       11.05       26.04     16.15 o
   2  18   4       19.05       20.93     17.86 o
   3  18   4       15.18       10.55     15.43 o
   4  18   4      118.84      142.09     45.31 o
   5  18   4       30.77       14.10     28.78 o
  -5  19   4        1.41       16.31     23.06 o
  -4  19   4       94.92      103.20     46.78 o
  -3  19   4       32.31       84.18     55.44 o
  -2  19   4      283.77      253.63     30.79 o
  -1  19   4      158.19      192.09     35.23 o
   0  19   4     1027.78      909.31     83.36 o
   1  19   4      226.44      189.18     34.29 o
   2  19   4      120.67      178.20     32.00 o
   3  19   4        9.36       53.11     23.56 o
   4  19   4       10.68        0.00     22.33 o
   5  19   4       10.08        2.22     27.13 o
  -4  20   4       68.12       68.03     27.85 o
  -3  20   4       39.45       33.88     58.63 o
  -2  20   4        2.99       21.07     18.68 o
  -1  20   4      727.00      755.35     64.64 o
   0  20   4      106.32       66.26     32.57 o
   1  20   4       71.96       20.81     19.39 o
   2  20   4        8.84       15.59     18.66 o
   3  20   4       81.82       43.13     25.16 o
   4  20   4       27.11        0.00     24.41 o
  -2  21   4       92.33       93.61     30.06 o
  -1  21   4       71.11      100.14     29.40 o
   0  21   4       57.18       85.29     26.74 o
   1  21   4       72.74      141.09     31.39 o
   2  21   4      130.72      147.06     32.14 o
   3  21   4       59.00       26.47     46.85 o
  -2  22   4        1.18        6.23     20.18 o
  -1  22   4      105.21       91.05     28.91 o
   0  22   4       57.48       17.73     25.34 o
   1  22   4      134.58      188.45     36.17 o
   2  22   4       28.32       47.19     23.21 o
  -9   0   5       37.75        0.00     47.78 o
  -7   0   5      139.95      128.91     29.53 o
  -5   0   5      467.64      479.35     85.04 o
  -3   0   5     4403.03     5177.41    111.08 o
  -1   0   5      389.53      396.10     16.63 o
   1   0   5      675.38      677.89     39.73 o
   3   0   5     1088.08     1036.45     55.48 o
   5   0   5     3909.75     4380.91    117.99 o
   7   0   5      249.02      217.54     59.27 o
   9   0   5        0.89        0.00     27.63 o
  -9   1   5        2.44        0.00     17.45 o
  -8   1   5      333.96      340.07     33.50 o
  -7   1   5        1.91        1.45     13.65 o
  -6   1   5      209.50      211.79     43.74 o
  -5   1   5      631.00      598.19     34.44 o
  -4   1   5     1020.95     1119.39     22.77 o
  -3   1   5     2479.39     2864.32     41.86 o
  -2   1   5     3295.32     3782.25     54.42 o
  -1   1   5       31.18       48.38      5.63 o
   0   1   5        3.55        3.91      4.58 o
   1   1   5     1615.03     1694.10     48.49 o
   2   1   5      151.07      126.14     15.40 o
   3   1   5     5799.21     6117.38    127.95 o
   4   1   5        9.43        4.96      6.95 o
   5   1   5      171.87      185.78     22.14 o
   6   1   5       42.23       25.19     18.40 o
   7   1   5        6.00        4.13     16.91 o
   8   1   5        3.33       12.79     19.82 o
   9   1   5        5.03       29.16     31.14 o
  -9   2   5        0.16        0.00     15.94 o
  -8   2   5      121.49      147.10     31.67 o
  -7   2   5       35.51       12.58     12.08 o
  -6   2   5     1620.96     1450.07     57.30 o
  -5   2   5      631.23      570.51     43.09 o
  -4   2   5      367.53      395.18     19.18 o
  -3   2   5     2331.45     2691.14     40.23 o
  -2   2   5        0.05        0.00      2.92 o
  -1   2   5     3188.98     3368.14     43.28 o
   0   2   5      432.36      339.24     14.56 o
   1   2   5      260.44      268.46     19.61 o
   2   2   5     1634.66     1601.52     49.13 o
   3   2   5      702.21      685.14     27.82 o
   4   2   5      209.16      190.05     18.22 o
   5   2   5      878.13      918.37     38.31 o
   6   2   5      618.93      689.67     61.73 o
   7   2   5       31.83       26.88     34.65 o
   8   2   5      511.18      498.70     63.23 o
   9   2   5       11.34        0.00     39.76 o
  -9   3   5      219.19      153.82     84.75 o
  -8   3   5      672.28      669.69     66.37 o
  -7   3   5        8.86        8.14     13.09 o
  -6   3   5       19.95       10.14     12.01 o
  -5   3   5       41.88       53.41     14.55 o
  -4   3   5     3171.72     3180.99     61.83 o
  -3   3   5     2143.13     2461.31     40.42 o
  -2   3   5     1871.64     1690.96     97.57 o
  -1   3   5      320.52      340.55      9.72 o
   0   3   5     1094.00     1086.21     24.04 o
   1   3   5    10740.70    11673.12    232.89 o
   2   3   5      220.98      274.63     15.58 o
   3   3   5      300.79      266.34     16.63 o
   4   3   5     1012.47      916.54     35.03 o
   5   3   5       12.65       12.05      9.20 o
   6   3   5      150.46      113.24     28.25 o
   7   3   5       14.82       12.33     21.26 o
   8   3   5       39.08       34.07     43.67 o
   9   3   5        3.88        0.00     21.11 o
  -9   4   5       63.83       66.72     86.47 o
  -8   4   5      171.65      165.33     50.00 o
  -7   4   5        4.86       19.26     16.27 o
  -6   4   5       18.45       26.34     12.66 o
  -5   4   5       20.16       14.16     14.71 o
  -4   4   5     1515.88     1475.78     42.45 o
  -3   4   5     4914.98     6217.48     81.94 o
  -2   4   5     1672.50     1796.56     26.58 o
  -1   4   5      349.83      293.03     11.17 o
   0   4   5      216.90      215.54     12.12 o
   1   4   5     2488.44     2358.74     51.23 o
   2   4   5      603.42      764.72     24.21 o
   3   4   5      567.78      570.95     22.22 o
   4   4   5      943.58      984.84     31.05 o
   5   4   5       42.43       37.05     15.96 o
   6   4   5       36.14       21.92     15.35 o
   7   4   5      381.76      431.29     55.55 o
   8   4   5       11.30       17.36     51.15 o
   9   4   5        1.38        0.00     35.90 o
  -9   5   5      219.57      248.31     57.34 o
  -8   5   5       74.31       49.19     25.91 o
  -7   5   5      348.05      305.77     43.87 o
  -6   5   5      346.74      377.13     72.98 o
  -5   5   5      112.52       71.32     19.41 o
  -4   5   5      295.02      286.64     18.66 o
  -3   5   5     7634.50     9236.81    123.36 o
  -2   5   5      222.84      207.62     10.78 o
  -1   5   5      131.50      110.39      8.70 o
   0   5   5     1014.64     1005.98     23.66 o
   1   5   5    13110.35    14448.05    211.12 o
   2   5   5       71.48       63.55     10.77 o
   3   5   5       85.29       62.26      9.79 o
   4   5   5     1124.62     1155.24     34.72 o
   5   5   5        1.78        7.07      6.76 o
   6   5   5       30.61       34.69     17.92 o
   7   5   5      424.70      444.68     56.13 o
   8   5   5      378.30      387.87     59.10 o
  -9   6   5      437.64      448.32     61.96 o
  -8   6   5       25.48       48.08     21.59 o
  -7   6   5        5.60       26.70     17.14 o
  -6   6   5       15.21       34.87     17.73 o
  -5   6   5      397.92      370.00     42.88 o
  -4   6   5        3.76        8.80      9.05 o
  -3   6   5     4985.37     5921.57     70.89 o
  -2   6   5     4184.68     4321.92     64.14 o
  -1   6   5       53.49       40.87      6.04 o
   0   6   5     1189.34     1183.23     26.83 o
   1   6   5     2755.88     3166.57     57.88 o
   2   6   5     2013.73     2140.91     84.28 o
   3   6   5     1129.95     1101.63     39.10 o
   4   6   5        5.78        1.67      5.87 o
   5   6   5     1590.08     1637.67     54.43 o
   6   6   5      947.24     1078.90     68.12 o
   7   6   5        1.07        0.00     16.86 o
   8   6   5       30.81       49.33     27.42 o
  -9   7   5       83.64       68.21     29.22 o
  -8   7   5      755.69      754.02     89.09 o
  -7   7   5      130.77       89.50     26.98 o
  -6   7   5      683.48      723.96     62.09 o
  -5   7   5       65.82       67.20     16.07 o
  -4   7   5      578.78      643.15     46.97 o
  -3   7   5       10.40       13.66      6.14 o
  -2   7   5     4075.10     4224.71     64.27 o
  -1   7   5       88.46       89.44     11.12 o
   0   7   5      272.61      316.73     16.23 o
   1   7   5        0.49        9.11      5.21 o
   2   7   5     3007.63     2862.60     67.34 o
   3   7   5      428.44      441.47     26.51 o
   4   7   5       15.21       34.20     11.99 o
   5   7   5      492.12      426.98     31.47 o
   6   7   5     1423.75     1520.02     82.71 o
   7   7   5      165.12      178.60     37.10 o
   8   7   5      123.88      111.60     49.50 o
  -8   8   5      142.01      130.75     35.41 o
  -7   8   5        9.68       52.72     27.42 o
  -6   8   5        0.26        0.00     32.79 o
  -5   8   5      132.97      130.72     22.25 o
  -4   8   5      265.06      276.05     27.22 o
  -3   8   5       91.76      105.71     12.93 o
  -2   8   5     2390.81     2556.62     54.39 o
  -1   8   5     3993.93     4320.77     76.79 o
   0   8   5      104.93      106.15     11.03 o
   1   8   5        2.79        0.00      4.75 o
   2   8   5      769.44      721.67     42.58 o
   3   8   5      852.99      873.34     36.78 o
   4   8   5      512.96      482.67     30.28 o
   5   8   5      302.71      324.94     29.10 o
   6   8   5        0.12        0.00     12.85 o
   7   8   5       43.18       44.22     23.01 o
   8   8   5      218.79      244.46     50.09 o
  -8   9   5       76.10      103.50     32.19 o
  -7   9   5       97.63      129.04     41.63 o
  -6   9   5        9.51       13.77     36.79 o
  -5   9   5      420.33      448.62     44.80 o
  -4   9   5       30.27       26.39     12.57 o
  -3   9   5     2579.90     2677.04     58.97 o
  -2   9   5     1576.73     1706.00     44.50 o
  -1   9   5       32.64       18.01      6.82 o
   0   9   5      517.99      528.35     20.75 o
   1   9   5      158.45      121.11     13.26 o
   2   9   5       13.99       15.70      8.52 o
   3   9   5      737.63      812.91     36.75 o
   4   9   5      325.82      365.17     45.31 o
   5   9   5     1503.29     1554.03     73.99 o
   6   9   5       17.31        6.98     11.08 o
   7   9   5      120.73      180.19     36.92 o
   8   9   5      413.11      153.69     60.49 o
  -8  10   5       83.06       70.45     28.22 o
  -7  10   5      183.80      185.00     44.49 o
  -6  10   5      237.50      175.90     35.44 o
  -5  10   5        9.81       23.02     18.23 o
  -4  10   5        0.17        0.00     10.34 o
  -3  10   5      247.54      255.83     20.41 o
  -2  10   5      496.09      475.37     25.02 o
  -1  10   5      522.34      472.68     24.62 o
   0  10   5       54.18       47.02      8.36 o
   1  10   5       24.51       16.49      6.99 o
   2  10   5        6.36       12.53     12.60 o
   3  10   5      104.20       95.27     16.60 o
   4  10   5     2337.44     2487.12     96.79 o
   5  10   5      274.27      229.00     35.14 o
   6  10   5      218.87      199.85     25.74 o
   7  10   5      264.52      257.08     44.80 o
   8  10   5      106.35       35.65     48.82 o
  -8  11   5      822.38      845.81     81.48 o
  -7  11   5       96.09      162.47     53.97 o
  -6  11   5       11.48       22.70     20.90 o
  -5  11   5      247.05      193.13     26.93 o
  -4  11   5      454.34      441.47     44.74 o
  -3  11   5      166.73      190.46     19.21 o
  -2  11   5       12.47       15.29      7.95 o
  -1  11   5      847.27      875.15     32.80 o
   0  11   5       76.75       45.87     11.45 o
   1  11   5     1261.61     1234.72     37.38 o
   2  11   5     2167.70     2365.20     66.91 o
   3  11   5       41.07       49.37     12.62 o
   4  11   5       55.99       49.37     13.35 o
   5  11   5        5.87        0.00     14.82 o
   6  11   5      202.37      260.28     65.57 o
   7  11   5        2.59        3.79     33.07 o
  -8  12   5        0.40       31.42     22.84 o
  -7  12   5       84.98      126.15     36.79 o
  -6  12   5        2.48        0.00     17.22 o
  -5  12   5       82.03       64.42     23.38 o
  -4  12   5      316.39      306.04     31.79 o
  -3  12   5      145.60      117.92     16.04 o
  -2  12   5      735.99      657.39     30.99 o
  -1  12   5        2.28        6.17      7.94 o
   0  12   5      233.00      245.71     23.93 o
   1  12   5       86.80       67.66     11.98 o
   2  12   5     1544.76     1591.52     54.09 o
   3  12   5      668.47      701.77     38.04 o
   4  12   5     1888.59     2054.00     89.53 o
   5  12   5      431.25      483.96     49.76 o
   6  12   5        6.29        3.61     16.76 o
   7  12   5      191.34      237.51     67.07 o
  -7  13   5     1306.13     1367.38     89.59 o
  -6  13   5      365.39      331.30     51.83 o
  -5  13   5      884.81      908.01     52.02 o
  -4  13   5       23.60       43.22     15.54 o
  -3  13   5     2116.08     2266.61     60.24 o
  -2  13   5      101.86       69.69     13.11 o
  -1  13   5        0.77        4.93      7.35 o
   0  13   5       29.04       17.89     10.34 o
   1  13   5      460.57      451.58     32.11 o
   2  13   5      267.35      251.41     25.93 o
   3  13   5      708.41      686.15     40.11 o
   4  13   5       46.00       51.92     14.22 o
   5  13   5      163.69      147.86     30.65 o
   6  13   5      200.18      170.27     36.07 o
   7  13   5       63.65       55.33     49.75 o
  -7  14   5        5.59       22.99     24.46 o
  -6  14   5       85.18      102.33     33.39 o
  -5  14   5       39.55       37.35     16.56 o
  -4  14   5      133.20      101.39     20.63 o
  -3  14   5      268.02      252.93     23.73 o
  -2  14   5      116.65      157.25     20.87 o
  -1  14   5      496.02      420.74     28.10 o
   0  14   5        7.82        7.97      9.61 o
   1  14   5      169.63      144.80     20.05 o
   2  14   5      491.76      478.36     43.80 o
   3  14   5      828.85      768.26     93.70 o
   4  14   5        0.10        0.00     16.27 o
   5  14   5        6.57        9.45     14.91 o
   6  14   5       90.72       56.80     25.11 o
   7  14   5       79.86      123.98     54.76 o
  -7  15   5      214.35       84.31     66.64 o
  -6  15   5       30.19       32.02     30.21 o
  -5  15   5       43.79       56.19     18.04 o
  -4  15   5     1262.53     1345.29     60.57 o
  -3  15   5       97.75      102.67     16.88 o
  -2  15   5       50.39       41.39     12.28 o
  -1  15   5        0.17        0.00      9.22 o
   0  15   5        3.14       14.60     10.49 o
   1  15   5      382.25      308.94     29.51 o
   2  15   5      477.36      460.79     44.94 o
   3  15   5       10.69        7.71     13.16 o
   4  15   5        8.05        4.63     11.83 o
   5  15   5       94.68      112.71     29.39 o
   6  15   5      101.21       43.05     26.21 o
  -6  16   5        5.94       15.46     24.09 o
  -5  16   5      287.92      304.19     41.33 o
  -4  16   5        6.99        9.77     13.35 o
  -3  16   5     1720.85     2042.52     73.21 o
  -2  16   5      245.44      259.83     25.39 o
  -1  16   5       48.80       46.52     14.13 o
   0  16   5       32.84       38.67     13.37 o
   1  16   5      169.44      134.53     19.90 o
   2  16   5       36.53       36.02     16.36 o
   3  16   5       54.85       63.12     19.13 o
   4  16   5      526.24      665.58     82.54 o
   5  16   5       27.36       72.41     32.57 o
   6  16   5      409.26      482.58     58.43 o
  -6  17   5      137.31       83.97     47.96 o
  -5  17   5       87.53      143.53     31.07 o
  -4  17   5      212.18      267.16     69.01 o
  -3  17   5      160.47      126.85     28.80 o
  -2  17   5      170.22      126.30     21.75 o
  -1  17   5     1240.87     1312.80     55.47 o
   0  17   5       85.84       89.57     17.74 o
   1  17   5       96.02      100.23     18.65 o
   2  17   5       51.87       19.58     40.16 o
   3  17   5      115.98       97.86     24.75 o
   4  17   5      171.58      123.70     37.65 o
   5  17   5        5.19        2.08     25.98 o
  -5  18   5        1.20        0.00     21.12 o
  -4  18   5      228.40      272.71     40.88 o
  -3  18   5        0.58        0.00     17.97 o
  -2  18   5      231.84      226.82     28.63 o
  -1  18   5      338.82      417.54     38.86 o
   0  18   5       91.05      108.32     20.65 o
   1  18   5      257.63      263.06     77.74 o
   2  18   5       56.31       26.26     18.45 o
   3  18   5       53.63       65.96     20.47 o
   4  18   5      460.06      425.06     73.09 o
   5  18   5      254.72      342.53     68.86 o
  -5  19   5      247.24      314.19     49.64 o
  -4  19   5       92.50       57.60     24.78 o
  -3  19   5       78.32      120.25     28.27 o
  -2  19   5        9.35        0.00     11.70 o
  -1  19   5      375.32      431.36     75.62 o
   0  19   5      413.89      424.35     49.87 o
   1  19   5      352.99      356.62     47.80 o
   2  19   5       61.96       49.45     21.51 o
   3  19   5        1.32       12.44     17.76 o
   4  19   5        4.54        6.08     26.77 o
  -4  20   5       11.18        0.00     32.82 o
  -3  20   5       16.92       28.10     23.61 o
  -2  20   5      135.29      146.85     28.03 o
  -1  20   5      116.03      115.41     28.79 o
   0  20   5      195.15      125.94     30.82 o
   1  20   5      189.96      201.92     35.99 o
   2  20   5      138.52      166.92     32.85 o
   3  20   5       18.10       58.92     25.78 o
   4  20   5       21.67       20.40     28.56 o
  -3  21   5       45.37       38.95     23.61 o
  -2  21   5      284.44      320.12     64.93 o
  -1  21   5      205.71      237.61     43.07 o
   0  21   5      139.33      190.53     56.37 o
   1  21   5      192.54      227.41     39.73 o
   2  21   5       97.41       48.18     42.70 o
   3  21   5        3.09        0.00     21.90 o
  -2  22   5       17.37       10.43     40.84 o
  -1  22   5        5.93       18.05     27.09 o
   0  22   5       27.81       12.84     19.75 o
   1  22   5       94.66      103.59     30.24 o
  -8   0   6      269.66      272.63     59.81 o
  -6   0   6     3581.32     3883.34    127.01 o
  -4   0   6      438.07      493.61     22.86 o
  -2   0   6       78.75      104.58     11.25 o
   0   0   6     3801.73     3777.94    120.62 o
   2   0   6     2424.60     2708.13    100.79 o
   4   0   6     2454.52     2891.53    116.04 o
   6   0   6       26.94        0.00     21.26 o
   8   0   6       94.77      117.83     52.83 o
  -9   1   6      139.90      116.46     38.52 o
  -8   1   6        1.06       10.03     17.60 o
  -7   1   6       71.99       57.57     14.63 o
  -6   1   6    12100.96    13159.58    235.28 o
  -5   1   6     1257.83     1233.30     42.78 o
  -4   1   6      348.81      390.03     14.65 o
  -3   1   6     1360.74     1478.39     28.41 o
  -2   1   6      322.43      364.39     14.12 o
  -1   1   6        0.03        6.67      3.56 o
   0   1   6       33.54       20.96      6.55 o
   1   1   6       57.95       73.14     17.18 o
   2   1   6       14.26       11.28      7.73 o
   3   1   6       17.85       28.55     10.41 o
   4   1   6        0.52        0.00      6.93 o
   5   1   6       55.33       56.20     11.16 o
   6   1   6      686.10      612.83     60.53 o
   7   1   6      156.21      156.34     38.51 o
   8   1   6      115.84       92.44     40.66 o
   9   1   6       38.01       16.74     29.71 o
  -9   2   6      264.76      244.94     40.00 o
  -8   2   6       98.65      109.67     24.50 o
  -7   2   6      240.25      231.15     25.64 o
  -6   2   6     3769.08     3845.21    197.19 o
  -5   2   6      213.06      206.20     21.09 o
  -4   2   6     2091.42     2371.50     47.04 o
  -3   2   6      560.26      478.97     15.47 o
  -2   2   6      188.29      277.80     15.40 o
  -1   2   6      567.58      621.76     15.80 o
   0   2   6     6581.28     6516.25    106.40 o
   1   2   6     1510.73     1341.09     45.20 o
   2   2   6     1973.37     2087.51     83.82 o
   3   2   6       12.00        7.38      8.43 o
   4   2   6       68.52       99.57     18.56 o
   5   2   6     3890.73     4385.60     86.36 o
   6   2   6        7.43       18.40     16.04 o
   7   2   6       13.67        7.75     21.12 o
   8   2   6        1.41        0.00     20.46 o
  -9   3   6      351.04      322.57     70.69 o
  -8   3   6       34.06       56.99     18.64 o
  -7   3   6      120.79       91.02     21.60 o
  -6   3   6      822.90      858.06     39.66 o
  -5   3   6      140.73      157.59     18.93 o
  -4   3   6      313.02      301.39     17.36 o
  -3   3   6      121.75      125.21      9.35 o
  -2   3   6      933.15      929.13     20.55 o
  -1   3   6      236.96      233.67     10.25 o
   0   3   6        7.86       15.48      5.89 o
   1   3   6      423.54      378.39     18.63 o
   2   3   6     1058.30     1073.83     33.84 o
   3   3   6        7.15        0.00      6.12 o
   4   3   6      289.25      292.79     23.33 o
   5   3   6      144.00      164.09     21.79 o
   6   3   6      323.76      321.55     45.58 o
   7   3   6      560.67      545.93     63.36 o
   8   3   6        0.41        0.00     19.08 o
  -9   4   6      240.33      251.80     46.05 o
  -8   4   6        0.03       11.89     15.68 o
  -7   4   6       34.08       25.54     35.76 o
  -6   4   6     4956.89     5180.16    159.79 o
  -5   4   6       92.49       83.49     25.57 o
  -4   4   6      325.39      348.27     18.01 o
  -3   4   6      123.67      112.31      9.29 o
  -2   4   6        1.71        1.83      2.95 o
  -1   4   6     2182.69     2107.24     35.99 o
   0   4   6     3516.20     3409.78     53.25 o
   1   4   6        3.57        5.17      5.16 o
   2   4   6     1532.73     1378.40     35.55 o
   3   4   6     1329.34     1302.12     36.03 o
   4   4   6      354.55      307.34     24.28 o
   5   4   6     1013.00     1085.10     42.63 o
   6   4   6      374.71      366.05     47.47 o
   7   4   6       90.69       75.56     28.72 o
   8   4   6        6.86       26.36     21.25 o
  -9   5   6       31.89       61.09     22.37 o
  -8   5   6       55.49       66.73     23.29 o
  -7   5   6      854.21      932.32     69.63 o
  -6   5   6      612.96      650.09    110.31 o
  -5   5   6      214.70      163.80     30.10 o
  -4   5   6      161.10      194.49     14.88 o
  -3   5   6       42.80       35.57      5.70 o
  -2   5   6      624.15      690.20     15.28 o
  -1   5   6      905.81      927.63     20.98 o
   0   5   6     1100.32     1226.19     29.02 o
   1   5   6     4785.83     5206.38     81.77 o
   2   5   6     1976.46     2043.66     45.54 o
   3   5   6     1036.15     1088.56     33.23 o
   4   5   6       18.37        9.40      6.91 o
   5   5   6        0.94        0.00     23.66 o
   6   5   6      181.17      133.66     33.14 o
   7   5   6      108.43       66.55     40.84 o
   8   5   6      193.16      140.07     36.42 o
  -9   6   6       35.19       14.54     20.45 o
  -8   6   6      122.01       86.68     28.24 o
  -7   6   6      290.50      327.83     47.71 o
  -6   6   6       36.55       30.50     18.57 o
  -5   6   6     1392.02     1368.09     71.58 o
  -4   6   6      145.82      109.42     17.06 o
  -3   6   6      628.79      675.78     19.32 o
  -2   6   6        7.19       11.97      4.70 o
  -1   6   6      130.05      101.33      9.13 o
   0   6   6       12.02       11.50      5.36 o
   1   6   6     2419.24     2621.69     66.88 o
   2   6   6     7937.89     8205.65    171.20 o
   3   6   6      691.49      631.12     25.55 o
   4   6   6      166.45      153.08     15.96 o
   5   6   6       39.49       24.74     10.76 o
   6   6   6       15.68       18.03     16.74 o
   7   6   6        7.77       18.50     20.92 o
   8   6   6      279.80      300.15     50.98 o
  -8   7   6       14.58       31.03     29.71 o
  -7   7   6      339.73      417.97     81.50 o
  -6   7   6        1.20        7.28     15.77 o
  -5   7   6       73.98       69.00     26.16 o
  -4   7   6      112.87       89.45     22.62 o
  -3   7   6       17.31       14.91      5.70 o
  -2   7   6      137.67      143.10     11.39 o
  -1   7   6     2884.28     3179.99     62.42 o
   0   7   6     1470.52     1552.67     36.65 o
   1   7   6     2236.36     2452.03     51.50 o
   2   7   6     6830.97     7412.36    132.19 o
   3   7   6      236.05      286.61     30.32 o
   4   7   6        2.20        3.25      6.56 o
   5   7   6       65.81       67.59     14.55 o
   6   7   6      542.48      537.15     37.46 o
   7   7   6      386.60      340.39     51.96 o
   8   7   6        4.61       20.07     27.45 o
  -8   8   6       25.96       32.05     23.19 o
  -7   8   6      495.59      488.69     58.30 o
  -6   8   6     1067.55      960.10     65.54 o
  -5   8   6      992.80      930.84     53.18 o
  -4   8   6      244.90      261.21     26.76 o
  -3   8   6      503.32      432.51     19.76 o
  -2   8   6     4048.55     4568.47     70.11 o
  -1   8   6      278.73      342.66     30.54 o
   0   8   6      326.56      265.04     16.46 o
   1   8   6     1144.39     1139.54     33.72 o
   2   8   6      296.28      280.46     28.71 o
   3   8   6      123.05      124.69     18.75 o
   4   8   6     3568.35     4078.68    117.01 o
   5   8   6      162.49      206.61     24.94 o
   6   8   6        4.32       16.51      9.96 o
   7   8   6       78.62      118.32     39.66 o
   8   8   6      102.85      109.63     36.95 o
  -8   9   6       30.19       24.83     24.38 o
  -7   9   6       35.84       33.98     21.60 o
  -6   9   6       16.82       31.50     28.45 o
  -5   9   6      117.88       92.54     33.12 o
  -4   9   6       10.32       23.09     12.72 o
  -3   9   6      780.06      893.07     32.24 o
  -2   9   6       43.07       31.77      8.61 o
  -1   9   6     1238.19     1357.58     45.29 o
   0   9   6        0.03        6.28      5.34 o
   1   9   6      107.30       91.65     12.30 o
   2   9   6        1.16        0.00      6.55 o
   3   9   6      619.84      676.56     34.40 o
   4   9   6       15.61       24.45     11.76 o
   5   9   6      798.29      839.52     43.20 o
   6   9   6       12.44       13.84     10.33 o
   7   9   6       41.04       42.15     24.76 o
   8   9   6      255.20      133.24    128.49 o
  -8  10   6       12.27        8.23     21.84 o
  -7  10   6      182.18      198.34     38.59 o
  -6  10   6       74.29       46.08     49.68 o
  -5  10   6        1.97        0.00     11.08 o
  -4  10   6     1235.58     1221.69     99.33 o
  -3  10   6      386.15      363.13     24.07 o
  -2  10   6      946.00      827.78     31.51 o
  -1  10   6      208.24      225.48     19.73 o
   0  10   6     2507.97     2465.46     65.14 o
   1  10   6       17.00        6.06      6.32 o
   2  10   6      440.16      427.36     31.31 o
   3  10   6      197.03      190.42     22.69 o
   4  10   6      670.65      615.25     70.71 o
   5  10   6      464.59      497.29     77.52 o
   6  10   6      418.94      525.69     40.15 o
   7  10   6      158.77      214.66     41.13 o
   8  10   6        0.59       21.47     44.38 o
  -8  11   6        4.78       42.19     24.44 o
  -7  11   6      269.52      357.56     53.57 o
  -6  11   6       23.10        0.00     16.02 o
  -5  11   6      319.49      277.49     32.32 o
  -4  11   6       14.91        5.38     10.77 o
  -3  11   6      166.35      153.21     17.46 o
  -2  11   6     1266.09     1309.01     57.30 o
  -1  11   6       68.03       59.82     11.63 o
   0  11   6      111.93      104.81     16.31 o
   1  11   6       41.16       29.42      8.81 o
   2  11   6       30.92       26.51     19.33 o
   3  11   6      657.74      671.03     36.40 o
   4  11   6       21.28        2.21     10.05 o
   5  11   6       70.54       53.75     49.61 o
   6  11   6       62.74       83.38     19.62 o
   7  11   6       14.46       58.84     48.82 o
  -7  12   6      330.10      404.43     57.62 o
  -6  12   6       95.67      102.05     29.70 o
  -5  12   6      588.45      621.82     45.40 o
  -4  12   6       51.05       75.79     17.66 o
  -3  12   6       78.92       89.07     13.91 o
  -2  12   6       10.87       26.02      8.69 o
  -1  12   6     1384.80     1317.35     42.83 o
   0  12   6       97.95       70.05     14.49 o
   1  12   6      293.88      280.08     26.26 o
   2  12   6      531.56      513.80     33.98 o
   3  12   6      515.97      539.36     36.88 o
   4  12   6      331.58      333.46     31.96 o
   5  12   6      419.14      470.01     50.93 o
   6  12   6      523.36      584.78     46.53 o
   7  12   6        9.03       67.14     47.24 o
  -7  13   6      101.58       43.07     27.47 o
  -6  13   6      291.66      293.10     47.31 o
  -5  13   6        0.01        8.33     13.13 o
  -4  13   6      163.35      154.29     23.88 o
  -3  13   6      191.04      136.08     18.22 o
  -2  13   6      207.68      164.98     31.13 o
  -1  13   6      111.21      104.19     15.73 o
   0  13   6      163.36      139.97     19.51 o
   1  13   6       10.31       12.00      9.64 o
   2  13   6      314.12      325.04     63.89 o
   3  13   6       82.14       64.41     16.29 o
   4  13   6      117.53       91.66     17.82 o
   5  13   6       29.20       48.75     21.46 o
   6  13   6      354.17      382.18     77.31 o
   7  13   6       37.75       57.98     44.52 o
  -7  14   6        8.51        0.00     21.52 o
  -6  14   6      189.48      191.15     39.48 o
  -5  14   6       57.68       67.15     19.39 o
  -4  14   6        1.09        0.00     11.86 o
  -3  14   6       25.66       37.32     11.41 o
  -2  14   6     3654.80     3948.21     86.46 o
  -1  14   6      517.87      508.04     31.40 o
   0  14   6      244.31      250.78     26.52 o
   1  14   6       11.97       26.44     12.67 o
   2  14   6       71.71       39.06     15.76 o
   3  14   6      185.42      158.83     28.17 o
   4  14   6      372.63      375.80     45.81 o
   5  14   6       58.43       70.45     24.05 o
   6  14   6       74.29       80.39     49.68 o
  -7  15   6       21.68        0.00     23.15 o
  -6  15   6        3.25        9.83     21.59 o
  -5  15   6      488.60      519.23     58.96 o
  -4  15   6      106.91       97.05     22.20 o
  -3  15   6      483.73      480.05     32.85 o
  -2  15   6     1009.78     1144.30     48.65 o
  -1  15   6       63.98       63.65     17.06 o
   0  15   6      874.99      695.40     40.37 o
   1  15   6      118.20       95.46     30.56 o
   2  15   6      217.15      170.35     29.26 o
   3  15   6      301.58      280.00     36.00 o
   4  15   6       40.20       40.01     15.20 o
   5  15   6        7.47        0.00     19.83 o
   6  15   6      452.43      478.16     65.28 o
  -6  16   6      257.21      214.61     44.21 o
  -5  16   6      417.96      415.03     42.44 o
  -4  16   6        2.02        0.00     12.71 o
  -3  16   6      488.93      593.57     45.29 o
  -2  16   6     2735.99     3195.87     79.79 o
  -1  16   6      307.76      265.59     29.48 o
   0  16   6      240.32      250.23     37.67 o
   1  16   6     1281.91     1383.79     56.16 o
   2  16   6       61.34       40.76     23.55 o
   3  16   6      263.61      289.11     38.78 o
   4  16   6       25.95       48.89     27.49 o
   5  16   6       76.36       62.99     32.14 o
   6  16   6       24.60        0.00     20.05 o
  -6  17   6      121.36       54.97     33.86 o
  -5  17   6        1.75       12.83     16.72 o
  -4  17   6       66.84       33.49     17.09 o
  -3  17   6      193.02      168.61     33.80 o
  -2  17   6        2.37        0.76      9.75 o
  -1  17   6      217.56      242.77     42.61 o
   0  17   6      123.06      102.80     19.10 o
   1  17   6      152.10      140.63     21.79 o
   2  17   6        5.15        7.91     16.03 o
   3  17   6        7.43        4.61     17.93 o
   4  17   6       13.64        0.00     20.69 o
   5  17   6      254.67      325.56     63.85 o
  -5  18   6      598.54      763.83     94.99 o
  -4  18   6      120.18      118.96     29.86 o
  -3  18   6       34.96       35.97     19.80 o
  -2  18   6      249.35      199.78     27.15 o
  -1  18   6        0.32        0.00     11.35 o
   0  18   6     1739.48     1911.76     77.95 o
   1  18   6      109.72      130.37     22.63 o
   2  18   6      177.65      260.02     39.80 o
   3  18   6      345.57      372.64     46.29 o
   4  18   6       10.01       10.16     23.41 o
   5  18   6       41.33       37.72     32.86 o
  -5  19   6        2.07        3.63     23.58 o
  -4  19   6        0.09        0.00     14.81 o
  -3  19   6      100.75      120.06     29.71 o
  -2  19   6      348.62      363.13     37.56 o
  -1  19   6      338.05      326.64     35.31 o
   0  19   6       16.07       26.83     22.49 o
   1  19   6      246.78      240.22     47.78 o
   2  19   6       33.21       28.27     20.98 o
   3  19   6      139.27      140.51     31.25 o
   4  19   6      128.21      152.76     43.95 o
  -4  20   6       49.88       27.44     23.81 o
  -3  20   6      309.05      370.45     50.94 o
  -2  20   6       16.91       17.31     15.39 o
  -1  20   6      375.16      524.44     51.10 o
   0  20   6      134.02      182.84     35.46 o
   1  20   6      355.44      360.85     48.40 o
   2  20   6       34.69       68.98     23.38 o
   3  20   6       22.27       35.27     21.24 o
  -3  21   6       10.30        0.00     20.72 o
  -2  21   6       27.97        9.24     18.10 o
  -1  21   6      226.52      205.70     38.26 o
   0  21   6       89.25       66.33     26.35 o
   1  21   6       76.14       65.86     25.99 o
   2  21   6        1.08       40.81     21.73 o
  -1  22   6       22.94       32.01     23.46 o
   0  22   6       82.98       82.69     27.58 o
   1  22   6     1243.50     1680.26     92.30 o
  -9   0   7      578.26      513.25     97.93 o
  -7   0   7      912.69      910.40     64.09 o
  -5   0   7      100.56      127.10     25.30 o
  -3   0   7       37.10       30.09      7.91 o
  -1   0   7      705.07      754.16     39.00 o
   1   0   7        4.84        0.00      9.45 o
   3   0   7        2.33       11.74     12.96 o
   5   0   7      558.03      594.39    113.89 o
   7   0   7       58.49        0.00     24.12 o
  -9   1   7      108.94       55.25     30.55 o
  -8   1   7      218.83      171.69     29.41 o
  -7   1   7       72.91       85.85     17.26 o
  -6   1   7      178.93      182.94     22.04 o
  -5   1   7      400.35      427.74     28.48 o
  -4   1   7       64.83       37.33      6.65 o
  -3   1   7       69.32       61.74      7.28 o
  -2   1   7       77.94       64.14     12.00 o
  -1   1   7     1278.32     1360.04     26.54 o
   0   1   7       44.70       27.91      7.14 o
   1   1   7      744.57      643.73     31.91 o
   2   1   7     1490.40     1460.49     81.32 o
   3   1   7      218.36      179.52     21.48 o
   4   1   7      219.48      198.77     20.99 o
   5   1   7      783.32      839.15     34.57 o
   6   1   7        7.59        0.00     19.01 o
   7   1   7        1.09       27.89     20.11 o
   8   1   7      127.54      108.24     32.81 o
  -9   2   7      336.90      333.98     51.65 o
  -8   2   7     1405.81     1354.23     76.32 o
  -7   2   7      123.13      111.61     27.57 o
  -6   2   7      211.84      205.62     23.29 o
  -5   2   7       52.40       50.21     11.88 o
  -4   2   7      502.38      481.30     20.37 o
  -3   2   7       23.12       17.67      5.00 o
  -2   2   7     7009.49     8109.04    128.89 o
  -1   2   7     1210.47     1191.30     26.74 o
   0   2   7     1668.94     1821.80     45.96 o
   1   2   7       25.08       11.92     11.45 o
   2   2   7      158.77      152.84     19.61 o
   3   2   7        7.19        5.29     14.67 o
   4   2   7        1.27        1.95      8.10 o
   5   2   7      253.48      251.79     24.61 o
   6   2   7      762.12      849.71     71.27 o
   7   2   7        4.98        0.00     19.58 o
   8   2   7        9.89        0.15     30.85 o
  -9   3   7        0.07        6.59     17.61 o
  -8   3   7       87.01       51.95     20.19 o
  -7   3   7       96.66       85.66     22.35 o
  -6   3   7      902.47      823.49     47.86 o
  -5   3   7       86.42       45.12     12.01 o
  -4   3   7      228.49      209.20     15.39 o
  -3   3   7      156.54      148.03     11.30 o
  -2   3   7      424.84      308.00     17.63 o
  -1   3   7      198.07      209.81     18.53 o
   0   3   7       99.38       67.54     11.20 o
   1   3   7        4.54        4.87      6.48 o
   2   3   7      357.08      311.41     26.79 o
   3   3   7     1334.45     1305.01     43.98 o
   4   3   7      598.65      543.39     38.25 o
   5   3   7        4.40        0.00      7.92 o
   6   3   7      888.68      973.71     71.49 o
   7   3   7      230.52      229.36     44.24 o
   8   3   7        3.91        0.00     22.32 o
  -9   4   7      891.95      975.54     82.80 o
  -8   4   7      180.68      168.21     29.50 o
  -7   4   7       90.81       83.23     21.43 o
  -6   4   7      422.09      349.00     36.40 o
  -5   4   7      338.36      292.98     31.17 o
  -4   4   7      714.36      780.63     26.05 o
  -3   4   7      624.00      581.42     20.99 o
  -2   4   7     1307.40     1462.94     30.88 o
  -1   4   7      348.25      355.97     22.12 o
   0   4   7       81.31       68.36      9.42 o
   1   4   7     2066.35     2154.48     52.74 o
   2   4   7    11411.52    13202.18    196.03 o
   3   4   7      586.70      591.03     47.79 o
   4   4   7        8.95       12.53     10.76 o
   5   4   7       13.90       17.78     10.35 o
   6   4   7      145.03      205.30     37.73 o
   7   4   7      748.51      859.29     78.50 o
   8   4   7      248.22      312.24     95.67 o
  -9   5   7       44.26       11.66     17.22 o
  -8   5   7      231.55      189.59     32.72 o
  -7   5   7      178.02      188.40     30.66 o
  -6   5   7     1349.46     1357.65    115.48 o
  -5   5   7      239.48      190.98     25.45 o
  -4   5   7       33.83       16.10      7.78 o
  -3   5   7      244.42      237.58     13.15 o
  -2   5   7      800.92      868.41     22.01 o
  -1   5   7      867.02      783.73     20.32 o
   0   5   7       35.33       39.85      8.40 o
   1   5   7      268.40      263.17     37.89 o
   2   5   7      581.94      502.48     22.80 o
   3   5   7      259.90      282.23     22.27 o
   4   5   7      672.54      685.26     28.76 o
   5   5   7       67.47       58.95     14.10 o
   6   5   7      506.75      475.80     55.91 o
   7   5   7        8.34        0.00     19.23 o
   8   5   7       54.18       79.29     30.15 o
  -8   6   7      573.25      547.17     82.01 o
  -7   6   7        0.65        0.00     13.36 o
  -6   6   7        0.94       12.37     12.70 o
  -5   6   7        3.38       25.51     13.68 o
  -4   6   7     1159.30     1233.61     40.77 o
  -3   6   7      440.71      435.91     19.35 o
  -2   6   7        0.94        0.00      3.83 o
  -1   6   7      152.06      144.68     10.21 o
   0   6   7        8.94        6.55      5.03 o
   1   6   7     1232.34     1303.61     31.79 o
   2   6   7    15863.42    17958.63    227.24 o
   3   6   7       71.90       66.56     11.15 o
   4   6   7       20.27       21.41      8.48 o
   5   6   7       32.79       17.26      9.33 o
   6   6   7      598.62      618.23     49.11 o
   7   6   7      107.54      129.34     34.70 o
   8   6   7       26.13       57.04     32.60 o
  -8   7   7      310.99      315.95     39.85 o
  -7   7   7        8.41        8.34     14.67 o
  -6   7   7      388.79      331.34     36.40 o
  -5   7   7      245.29      247.10     37.94 o
  -4   7   7     2810.25     2967.08     82.64 o
  -3   7   7       53.64       37.87      7.31 o
  -2   7   7        0.18        0.00      4.08 o
  -1   7   7      329.75      326.81     18.09 o
   0   7   7      362.47      354.44     24.74 o
   1   7   7      145.96      133.40     18.00 o
   2   7   7     7082.52     7313.06    113.26 o
   3   7   7      202.15      170.85     21.49 o
   4   7   7       37.63       29.34      9.60 o
   5   7   7      170.42      199.43     23.67 o
   6   7   7      986.39     1038.10     64.23 o
   7   7   7      160.74      145.04     34.49 o
   8   7   7        3.28       10.07     24.79 o
  -8   8   7        4.17       17.47     21.26 o
  -7   8   7      120.79      134.75     33.75 o
  -6   8   7      181.75      100.45     21.56 o
  -5   8   7      503.35      533.11     32.85 o
  -4   8   7      826.72      724.83     32.95 o
  -3   8   7      838.97      835.86     26.44 o
  -2   8   7        3.64       12.78      9.06 o
  -1   8   7       37.90       15.04      9.44 o
   0   8   7      352.37      366.89     19.48 o
   1   8   7       61.68       76.03     10.92 o
   2   8   7      983.55      892.09     45.32 o
   3   8   7       59.69       49.47     14.61 o
   4   8   7        3.55        7.35      7.65 o
   5   8   7      392.73      360.98     32.22 o
   6   8   7        3.29       14.44     10.45 o
   7   8   7      122.55      101.17     33.12 o
   8   8   7       14.69       29.72     26.89 o
  -8   9   7        6.08       35.98     25.31 o
  -7   9   7       42.86       53.99     24.13 o
  -6   9   7      705.79      679.61     97.53 o
  -5   9   7      445.79      435.21     54.21 o
  -4   9   7      345.63      305.09     49.39 o
  -3   9   7      663.67      640.51     75.41 o
  -2   9   7      411.21      377.48     23.72 o
  -1   9   7     3861.82     4326.81     82.11 o
   0   9   7      382.19      392.12     20.82 o
   1   9   7      161.22      180.41     16.78 o
   2   9   7      484.16      490.36     70.76 o
   3   9   7     1425.90     1463.55     76.15 o
   4   9   7       13.34        0.00      7.13 o
   5   9   7      525.77      541.86     38.98 o
   6   9   7       31.54       11.32     13.29 o
   7   9   7      286.57      338.75     52.91 o
   8   9   7        4.54       32.21     26.84 o
  -8  10   7      811.47      841.82     82.34 o
  -7  10   7       83.18       91.76     27.91 o
  -6  10   7        3.47        0.95     21.51 o
  -5  10   7     1327.77     1410.53     78.48 o
  -4  10   7       39.38       32.45     14.62 o
  -3  10   7       16.38       20.21      8.83 o
  -2  10   7      919.84      887.26     33.76 o
  -1  10   7       39.20       38.73     10.54 o
   0  10   7     1617.67     1572.97     64.06 o
   1  10   7        0.56        7.05      6.59 o
   2  10   7       42.22       32.46     12.70 o
   3  10   7      450.81      438.25     41.32 o
   4  10   7      680.27      642.15     46.64 o
   5  10   7      139.19      134.94     21.58 o
   6  10   7      110.34      155.30     23.58 o
   7  10   7        2.37       55.29     43.95 o
  -8  11   7       70.99       76.42     29.15 o
  -7  11   7       36.34       20.52     20.64 o
  -6  11   7      341.20      359.84     52.34 o
  -5  11   7      503.74      379.78     35.79 o
  -4  11   7      213.82      218.04     27.37 o
  -3  11   7        7.53        4.21      8.67 o
  -2  11   7     1217.29     1214.42     41.00 o
  -1  11   7      369.40      299.90     23.55 o
   0  11   7      792.62      703.81     37.88 o
   1  11   7        3.61        0.87     12.53 o
   2  11   7     1522.48     1511.85     55.29 o
   3  11   7      238.55      228.92     26.27 o
   4  11   7       27.55       18.70     11.46 o
   5  11   7       13.43       14.56     12.19 o
   6  11   7      237.20      261.34     47.58 o
   7  11   7      187.51      199.78     41.41 o
  -7  12   7        0.74        0.00     19.15 o
  -6  12   7       32.40       86.38     27.12 o
  -5  12   7      152.55      121.25     22.52 o
  -4  12   7      587.46      583.33     42.46 o
  -3  12   7     2378.63     2577.42     65.14 o
  -2  12   7      130.29      111.74     15.15 o
  -1  12   7      834.34      892.17     35.34 o
   0  12   7      126.25      107.86     17.63 o
   1  12   7      117.94      132.61     19.07 o
   2  12   7       80.88       72.46     15.32 o
   3  12   7       92.87       58.17     15.83 o
   4  12   7       99.86       87.26     18.75 o
   5  12   7       23.05       62.28     37.51 o
   6  12   7        0.10        5.65     15.37 o
   7  12   7        0.02        0.00     33.79 o
  -7  13   7       17.59       14.08     24.40 o
  -6  13   7       95.95      111.62     32.72 o
  -5  13   7       41.16       38.00     17.53 o
  -4  13   7        0.53        1.78     11.33 o
  -3  13   7      180.10      170.16     20.02 o
  -2  13   7     3589.61     3851.03     84.21 o
  -1  13   7       40.75       33.34     10.36 o
   0  13   7      403.47      373.95     30.86 o
   1  13   7      730.31      707.04     38.21 o
   2  13   7      109.96      133.43     24.06 o
   3  13   7      123.88       63.66     38.32 o
   4  13   7       82.44       84.62     17.82 o
   5  13   7       87.42       79.86     25.32 o
   6  13   7      180.83      161.85     27.50 o
   7  13   7      173.03      231.79     72.30 o
  -7  14   7      884.23      765.80    116.75 o
  -6  14   7        0.14        0.00     17.61 o
  -5  14   7        0.54        8.15     13.31 o
  -4  14   7      303.08      279.29     33.15 o
  -3  14   7     2312.07     2507.21     67.85 o
  -2  14   7     1254.85     1226.58     44.57 o
  -1  14   7      492.50      502.83     35.10 o
   0  14   7        9.01        3.96      9.20 o
   1  14   7        2.44        8.35      9.72 o
   2  14   7        4.01       12.44     16.64 o
   3  14   7        4.03       18.29     13.90 o
   4  14   7       46.96       51.92     15.62 o
   5  14   7        1.95       13.73     18.57 o
   6  14   7       17.02        0.00     17.65 o
  -6  15   7       81.41       66.37     29.68 o
  -5  15   7       88.67       83.95     27.69 o
  -4  15   7      245.82      266.45     33.22 o
  -3  15   7      132.11      105.90     17.78 o
  -2  15   7        8.52       11.20      9.54 o
  -1  15   7      372.94      328.19     40.91 o
   0  15   7      275.36      239.56     27.43 o
   1  15   7       95.06       85.85     17.07 o
   2  15   7       68.33       67.68     20.93 o
   3  15   7      322.13      262.56     37.28 o
   4  15   7      295.67      289.73     39.17 o
   5  15   7      454.05      483.81    127.24 o
   6  15   7      352.32      462.80     50.01 o
  -6  16   7      109.78       25.57     25.08 o
  -5  16   7      357.51      371.47     40.89 o
  -4  16   7      627.91      656.61     50.17 o
  -3  16   7        0.64       10.47     13.68 o
  -2  16   7      109.33      118.23     19.19 o
  -1  16   7      219.54      198.47     25.65 o
   0  16   7        3.07       15.95     10.06 o
   1  16   7      370.70      314.12     34.59 o
   2  16   7      157.35      130.87     27.97 o
   3  16   7      169.03      130.65     27.98 o
   4  16   7       10.77       12.13     17.10 o
   5  16   7       34.28       36.01     27.70 o
  -6  17   7      272.05      205.52     64.14 o
  -5  17   7      333.20      347.59     40.23 o
  -4  17   7      136.70      104.61     23.57 o
  -3  17   7       44.97       15.48     15.54 o
  -2  17   7      308.11      398.33     33.14 o
  -1  17   7      322.97      358.87     35.29 o
   0  17   7       73.25       75.02     17.62 o
   1  17   7        2.72       14.80     11.66 o
   2  17   7       55.02       31.56     19.77 o
   3  17   7      146.86      202.96     34.42 o
   4  17   7      401.42      488.27     77.88 o
   5  17   7        8.58       12.24     28.70 o
  -5  18   7      639.11      757.55     58.59 o
  -4  18   7       31.05       41.50     17.82 o
  -3  18   7      164.68      166.60     27.32 o
  -2  18   7      157.29      143.52     21.16 o
  -1  18   7        1.06        0.00     14.28 o
   0  18   7      124.20      119.77     21.41 o
   1  18   7        0.20        0.00     11.11 o
   2  18   7       53.51       36.22     21.15 o
   3  18   7      318.22      344.66     46.27 o
   4  18   7        0.09        0.29     24.70 o
  -4  19   7       24.44        0.00     20.22 o
  -3  19   7      233.35      233.14     39.97 o
  -2  19   7       70.31       66.59     18.69 o
  -1  19   7       75.66       73.82     19.25 o
   0  19   7       76.44       84.48     20.33 o
   1  19   7      221.72      277.40     84.04 o
   2  19   7       95.97       60.51     24.25 o
   3  19   7      260.52      240.94     39.57 o
   4  19   7        1.06       20.26     27.77 o
  -4  20   7      228.88      346.53     52.18 o
  -3  20   7      213.74      234.29     42.88 o
  -2  20   7      225.60      236.63     31.64 o
  -1  20   7      163.45      195.60     29.98 o
   0  20   7       16.35        0.00     18.83 o
   1  20   7        4.31        0.00     16.37 o
   2  20   7        0.55       24.82     18.82 o
   3  20   7       97.08       21.42     74.27 o
  -2  21   7      131.28       72.38     40.10 o
  -1  21   7       69.68       88.83     28.24 o
   0  21   7      192.31      164.90     34.61 o
   1  21   7       17.89        5.46     24.62 o
   2  21   7      176.54      321.58     47.35 o
  -8   0   8        2.09        0.00     25.05 o
  -6   0   8      169.37      206.26     34.08 o
  -4   0   8      607.62      559.89     26.90 o
  -2   0   8     3168.74     3964.58     79.16 o
   0   0   8        4.48        0.36     11.95 o
   2   0   8     1179.93     1187.06     69.94 o
   4   0   8      333.45      241.95     38.51 o
   6   0   8      347.38      313.25     71.44 o
   8   0   8      297.89      296.21     74.73 o
  -9   1   8      121.51       52.60     34.07 o
  -8   1   8      443.71      470.51     48.52 o
  -7   1   8      168.76      148.34     26.34 o
  -6   1   8      582.00      591.89     34.83 o
  -5   1   8      891.64     1030.12     39.67 o
  -4   1   8      137.92      125.48     12.63 o
  -3   1   8     1103.04     1016.11     24.90 o
  -2   1   8      469.18      563.48     22.94 o
  -1   1   8       40.61       20.15      6.57 o
   0   1   8     4090.78     4151.60     80.98 o
   1   1   8      153.32      116.65     17.46 o
   2   1   8      664.76      537.71     32.43 o
   3   1   8       57.67       45.07     13.86 o
   4   1   8      651.53      665.42     38.71 o
   5   1   8       87.70       84.48     17.17 o
   6   1   8       13.74       40.05     19.71 o
   7   1   8        3.60        0.00     18.69 o
   8   1   8       36.91       39.38     49.36 o
  -9   2   8        1.78       25.33     23.88 o
  -8   2   8        1.62        0.00     15.39 o
  -7   2   8        1.36       13.17     14.12 o
  -6   2   8      877.79      903.39     74.09 o
  -5   2   8     3663.30     3985.16     86.36 o
  -4   2   8     2260.35     2484.20     61.44 o
  -3   2   8     1687.60     1823.36     34.81 o
  -2   2   8     4290.86     5021.54    134.48 o
  -1   2   8     4061.78     4371.92     65.33 o
   0   2   8       75.39       39.80      9.45 o
   1   2   8       13.11        2.41      7.25 o
   2   2   8      491.28      534.24     31.99 o
   3   2   8     1879.71     1751.20     62.65 o
   4   2   8      222.70      222.50     23.48 o
   5   2   8        0.74        8.14      9.43 o
   6   2   8      235.12      268.68     43.48 o
   7   2   8      379.34      414.39     90.91 o
   8   2   8       43.47        3.80     23.16 o
  -9   3   8      105.58       73.22     29.51 o
  -8   3   8       24.70       13.52     15.35 o
  -7   3   8      606.80      516.17     46.89 o
  -6   3   8       18.25       25.45     14.03 o
  -5   3   8     3314.60     3390.59     80.12 o
  -4   3   8      250.32      269.92     17.68 o
  -3   3   8       46.94       54.71      9.31 o
  -2   3   8     5266.68     6468.95     88.95 o
  -1   3   8     1746.26     1742.37     37.03 o
   0   3   8     1073.60     1157.79     50.65 o
   1   3   8     1965.87     1961.24     63.75 o
   2   3   8      140.02       89.87     16.95 o
   3   3   8      792.23      835.92     78.20 o
   4   3   8      266.79      230.21     23.72 o
   5   3   8      262.31      235.79     25.47 o
   6   3   8        0.80       24.64     20.79 o
   7   3   8      142.20      135.39     35.49 o
   8   3   8       17.62        0.00     36.19 o
  -9   4   8       56.79       24.27     20.17 o
  -8   4   8      298.42      299.64     38.82 o
  -7   4   8       17.34       20.68     16.18 o
  -6   4   8       21.04       11.55     21.31 o
  -5   4   8     1200.26     1206.24     53.57 o
  -4   4   8       43.45       46.52     10.52 o
  -3   4   8     1168.93     1283.48     31.03 o
  -2   4   8       70.30       78.32      8.84 o
  -1   4   8      641.26      610.31     21.01 o
   0   4   8     1596.48     1566.08     45.88 o
   1   4   8      358.14      457.71     54.73 o
   2   4   8     2603.92     2768.90    102.36 o
   3   4   8      315.58      283.20     24.64 o
   4   4   8      394.60      422.65     30.70 o
   5   4   8      125.83      142.58     19.65 o
   6   4   8       81.20       65.98     64.25 o
   7   4   8       10.57        0.00     19.83 o
   8   4   8      300.35      254.11     48.92 o
  -8   5   8      386.83      402.95     44.53 o
  -7   5   8        9.57       34.95     16.54 o
  -6   5   8       73.66       83.70     20.28 o
  -5   5   8      651.08      607.52     42.55 o
  -4   5   8      486.44      484.68     31.44 o
  -3   5   8      437.94      489.30     20.90 o
  -2   5   8     4757.19     5356.67     83.77 o
  -1   5   8      175.01      164.44     13.04 o
   0   5   8     1579.18     1589.28     40.20 o
   1   5   8      259.05      285.87     29.36 o
   2   5   8       34.51       19.66      7.87 o
   3   5   8      487.93      489.73     29.99 o
   4   5   8     1082.57     1029.41     43.68 o
   5   5   8      935.27     1073.48     46.95 o
   6   5   8      267.91      253.20     36.61 o
   7   5   8      106.60       72.56     53.72 o
   8   5   8        1.11        0.00     23.44 o
  -8   6   8       20.13       41.94     20.03 o
  -7   6   8       90.46       89.36     23.12 o
  -6   6   8        1.81       22.68     14.15 o
  -5   6   8      617.61      439.52     47.95 o
  -4   6   8      385.22      378.48     26.95 o
  -3   6   8       95.90      102.58     11.73 o
  -2   6   8      526.60      469.52     36.22 o
  -1   6   8       51.09       54.89      7.68 o
   0   6   8      327.72      329.04     24.27 o
   1   6   8     2544.54     2654.95     55.96 o
   2   6   8     7423.48     7933.86    121.63 o
   3   6   8      143.54      145.68     16.23 o
   4   6   8      403.10      425.29     38.00 o
   5   6   8       58.05       26.15     11.76 o
   6   6   8     2220.01     2550.22    143.74 o
   7   6   8      865.11      936.54     83.41 o
   8   6   8       66.51       54.08     30.90 o
  -8   7   8      240.28      282.97     48.60 o
  -7   7   8      284.64      374.60     50.19 o
  -6   7   8      160.75      146.59     25.37 o
  -5   7   8      534.57      521.38     41.85 o
  -4   7   8       19.57       16.56     10.10 o
  -3   7   8     1050.29     1110.06     31.67 o
  -2   7   8       52.81       61.89      8.34 o
  -1   7   8      966.05      947.90     28.68 o
   0   7   8      820.93      802.66     24.64 o
   1   7   8        3.02       12.75      6.26 o
   2   7   8      334.96      360.66     23.22 o
   3   7   8      497.58      486.75     34.29 o
   4   7   8      837.05      818.97     37.90 o
   5   7   8      582.10      677.30     40.27 o
   6   7   8      138.21      132.18     26.88 o
   7   7   8       61.43      131.67     33.57 o
   8   7   8        0.01       39.73     27.38 o
  -8   8   8       62.79       77.60     26.93 o
  -7   8   8      150.59      161.94     35.27 o
  -6   8   8      120.10      140.73     32.36 o
  -5   8   8      917.75      917.63     64.34 o
  -4   8   8      222.11      185.23     24.11 o
  -3   8   8      776.31      750.75     26.00 o
  -2   8   8      644.19      719.78     25.53 o
  -1   8   8     2702.98     2872.77     55.56 o
   0   8   8       79.66       93.13     10.73 o
   1   8   8      149.76      158.05     17.50 o
   2   8   8        6.66        4.70      6.35 o
   3   8   8       83.83       76.25     12.81 o
   4   8   8       55.42       73.62     13.10 o
   5   8   8     1418.03     1481.53     66.13 o
   6   8   8        6.38        1.40     14.29 o
   7   8   8      103.97      137.22     33.50 o
   8   8   8        2.85       38.05     40.84 o
  -8   9   8        6.70        4.49     29.71 o
  -7   9   8        0.04        7.93     19.68 o
  -6   9   8     1189.82     1375.38     81.90 o
  -5   9   8      501.95      468.40     42.75 o
  -4   9   8      261.39      268.98     29.18 o
  -3   9   8      163.05      141.44     14.65 o
  -2   9   8      573.45      614.97     25.50 o
  -1   9   8     1087.95     1113.02     45.25 o
   0   9   8     1180.28     1199.59     88.01 o
   1   9   8       24.71       35.28      8.95 o
   2   9   8       31.96       36.03     10.41 o
   3   9   8      688.83      633.41     31.56 o
   4   9   8     2741.10     3071.84     72.41 o
   5   9   8      333.97      357.10     34.19 o
   6   9   8      142.18      125.89     21.15 o
   7   9   8      256.63      269.84     88.51 o
  -8  10   8        8.90        0.00     18.14 o
  -7  10   8      100.22      109.31     33.68 o
  -6  10   8      544.92      536.74     61.21 o
  -5  10   8      105.21       90.11     22.94 o
  -4  10   8      700.43      707.09     42.50 o
  -3  10   8      204.41      165.63     15.96 o
  -2  10   8      468.30      529.86     28.68 o
  -1  10   8      328.70      369.45     30.92 o
   0  10   8      294.87      262.03     24.85 o
   1  10   8       48.36       52.35     12.92 o
   2  10   8      144.96      125.49     27.03 o
   3  10   8        1.56        0.00      7.78 o
   4  10   8      543.08      585.96     33.40 o
   5  10   8       29.60       22.13     11.70 o
   6  10   8        4.69       11.06     17.10 o
   7  10   8        0.71       49.68     45.74 o
  -7  11   8      600.86      537.45     64.59 o
  -6  11   8      146.78      146.35     35.08 o
  -5  11   8      184.78      180.29     27.12 o
  -4  11   8      402.42      320.41     54.70 o
  -3  11   8      103.71       87.13     18.06 o
  -2  11   8      591.02      522.92     45.55 o
  -1  11   8     6210.39     6734.35    117.98 o
   0  11   8      101.91       80.41     15.26 o
   1  11   8      235.70      234.13     24.90 o
   2  11   8      397.23      349.85     30.22 o
   3  11   8      304.04      284.75     29.70 o
   4  11   8       72.18       90.19     20.71 o
   5  11   8      351.72      340.43     35.36 o
   6  11   8       82.35       63.08     25.17 o
   7  11   8        2.41       19.33     45.67 o
  -7  12   8        1.60       25.76     22.67 o
  -6  12   8      150.53      139.30     36.32 o
  -5  12   8      381.91      377.46     37.53 o
  -4  12   8       54.00       71.55     18.76 o
  -3  12   8     1249.42     1248.71     44.21 o
  -2  12   8      284.24      322.11     25.82 o
  -1  12   8        1.82        0.00      8.12 o
   0  12   8        3.38       11.67      8.06 o
   1  12   8      128.61      126.80     21.32 o
   2  12   8       44.24       51.61     38.69 o
   3  12   8      182.72      193.34     42.20 o
   4  12   8       54.23       48.98     19.69 o
   5  12   8      167.35      198.21     27.75 o
   6  12   8        1.52       12.65     20.39 o
   7  12   8        9.86       64.93     48.03 o
  -7  13   8      125.68      154.08     37.40 o
  -6  13   8      643.01      647.79     68.69 o
  -5  13   8        3.05        0.92     12.45 o
  -4  13   8      548.36      657.29     46.98 o
  -3  13   8       36.96       32.49     13.58 o
  -2  13   8      813.98      809.84     36.33 o
  -1  13   8      517.21      535.33     38.85 o
   0  13   8       94.97       56.97     13.88 o
   1  13   8       11.37        9.48      9.77 o
   2  13   8       17.61       23.53     13.95 o
   3  13   8        3.51       17.31     12.47 o
   4  13   8       28.39       21.72     18.72 o
   5  13   8        3.20        7.34     14.18 o
   6  13   8       49.93      106.96     23.54 o
  -7  14   8       42.09       32.57     28.53 o
  -6  14   8      309.28      307.02     50.29 o
  -5  14   8      157.55      167.72     27.64 o
  -4  14   8        3.66        0.00     12.25 o
  -3  14   8      204.69      169.96     20.70 o
  -2  14   8      633.16      555.04     37.16 o
  -1  14   8      255.24      234.89     26.11 o
   0  14   8       54.61       59.35     14.89 o
   1  14   8       47.55       35.90     12.78 o
   2  14   8        1.78        4.37     13.20 o
   3  14   8       24.40        4.77     12.93 o
   4  14   8       91.31       92.28     24.27 o
   5  14   8        3.16        0.00     27.37 o
   6  14   8      354.99      557.89     50.37 o
  -6  15   8      206.93      169.73     38.70 o
  -5  15   8       33.22       22.46     15.67 o
  -4  15   8      192.83      168.46     26.63 o
  -3  15   8      105.50      143.39     27.74 o
  -2  15   8        1.40        4.26     10.05 o
  -1  15   8      397.92      358.16     33.72 o
   0  15   8        1.53        0.00     10.45 o
   1  15   8      276.16      381.92     57.07 o
   2  15   8      690.24      758.04     75.59 o
   3  15   8      248.34      283.63     46.85 o
   4  15   8        1.28        0.00     12.76 o
   6  15   8       74.25      114.81     36.54 o
  -6  16   8       30.26        2.94     22.85 o
  -5  16   8       14.93       14.98     15.63 o
  -4  16   8       83.91       62.95     18.28 o
  -3  16   8        6.53       25.72     14.43 o
  -2  16   8       15.54        6.98     10.71 o
  -1  16   8       97.12       87.02     21.16 o
   0  16   8        0.91        0.00     12.06 o
   1  16   8       68.15       60.45     15.84 o
   2  16   8      463.19      466.45     94.63 o
   3  16   8      262.65      274.44     39.04 o
   4  16   8       76.07       53.15     21.04 o
  -5  17   8      316.76      334.62     40.81 o
  -4  17   8      233.45      263.32     60.77 o
  -3  17   8      238.48      257.39     50.60 o
  -2  17   8        0.26        0.00     10.12 o
  -1  17   8       53.96       74.42     20.29 o
   0  17   8      509.83      523.17     41.84 o
   1  17   8      226.23      255.40     31.12 o
   2  17   8      170.51      130.06     36.58 o
   3  17   8      173.27      204.12     34.91 o
   4  17   8       90.95       99.36     39.66 o
   5  17   8        0.01        0.00     25.20 o
  -5  18   8       35.98       39.08     20.40 o
  -4  18   8       37.31       34.30     18.91 o
  -3  18   8       11.17       16.66     15.42 o
  -2  18   8      284.96      334.66     31.57 o
  -1  18   8      319.82      251.51     30.88 o
   0  18   8      407.47      350.01     39.88 o
   1  18   8        7.07        7.16     12.62 o
   2  18   8       12.66       12.28     18.48 o
   3  18   8      131.40      127.56     29.46 o
   4  18   8      104.50      101.79     39.59 o
  -4  19   8      139.07      145.19     71.73 o
  -3  19   8      214.13      182.74     35.76 o
  -2  19   8      601.06      742.88     52.79 o
  -1  19   8      368.03      362.03     38.91 o
   0  19   8        9.14       32.11     14.99 o
   1  19   8       12.57        0.00     14.03 o
   2  19   8       44.50       48.48     24.45 o
   3  19   8       42.11       31.75     24.77 o
  -3  20   8      276.41      351.40     73.23 o
  -2  20   8      163.42      203.49     30.22 o
  -1  20   8       66.84       36.07     18.17 o
   0  20   8      373.01      411.19     40.98 o
   1  20   8      205.69      182.22     37.50 o
   2  20   8       89.62       67.29     26.19 o
   3  20   8      129.14      218.69     56.84 o
  -2  21   8       24.40        7.32     17.27 o
  -1  21   8       78.05      104.90     24.52 o
   0  21   8      252.10      234.81     66.82 o
   1  21   8      452.48      690.39     68.10 o
  -9   0   9      760.58      525.56     96.71 o
  -7   0   9       44.38       19.00     18.28 o
  -5   0   9     8495.53    10256.85    235.54 o
  -3   0   9     5573.72     6160.38    114.85 o
  -1   0   9       81.26      125.09     14.91 o
   1   0   9     3163.69     3276.15    128.42 o
   3   0   9      663.76      857.64     62.99 o
   5   0   9      844.27      865.03     56.44 o
   7   0   9      247.85      286.48     67.22 o
  -9   1   9      219.77       65.54     64.00 o
  -8   1   9     1013.41      884.89     80.23 o
  -7   1   9       83.93       65.66     19.91 o
  -6   1   9      410.96      370.05     30.40 o
  -5   1   9     5107.45     5371.68    105.65 o
  -4   1   9       56.14       54.61      9.36 o
  -3   1   9      295.49      304.20     15.55 o
  -2   1   9     1094.98     1289.70     29.45 o
  -1   1   9      237.41      199.96     12.81 o
   0   1   9      647.34      671.95     57.98 o
   1   1   9        4.19        5.15      8.10 o
   2   1   9      229.16      200.25     24.88 o
   3   1   9      524.06      486.55     36.80 o
   4   1   9      113.09      133.62     22.59 o
   5   1   9      392.44      332.49     30.05 o
   6   1   9        2.42        0.00     15.03 o
   7   1   9        0.27        4.92     20.03 o
   8   1   9      132.59      144.83     39.02 o
  -9   2   9        3.27       18.08     23.85 o
  -8   2   9       43.48       78.79     22.17 o
  -7   2   9      157.00       90.25     21.81 o
  -6   2   9        4.90       19.61     14.17 o
  -5   2   9     2085.47     2282.22     62.04 o
  -4   2   9     1054.13     1058.80     46.75 o
  -3   2   9        4.90        2.53      4.87 o
  -2   2   9     3755.90     4012.58     58.53 o
  -1   2   9      980.31     1003.92     27.32 o
   0   2   9        7.68        6.37      6.21 o
   1   2   9       88.42       36.10     11.79 o
   2   2   9     4770.07     5135.52    124.70 o
   3   2   9       12.66        7.92      9.08 o
   4   2   9      754.57      779.18     61.85 o
   5   2   9        1.45        0.00      9.53 o
   6   2   9      225.28      264.06     44.14 o
   7   2   9        9.48        4.16     20.39 o
   8   2   9       21.64       40.16     26.48 o
  -8   3   9      361.50      353.09     42.44 o
  -7   3   9      200.85      166.20     27.51 o
  -6   3   9       15.03       33.27     15.17 o
  -5   3   9     1773.69     1965.40     69.78 o
  -4   3   9       66.44       53.90     10.03 o
  -3   3   9      449.36      460.50     21.97 o
  -2   3   9       92.09       65.61      8.33 o
  -1   3   9      189.08      169.34     14.02 o
   0   3   9      413.71      385.05     25.05 o
   1   3   9        6.08       13.98      9.67 o
   2   3   9       23.23       10.71     24.27 o
   3   3   9       78.37       62.07     16.67 o
   4   3   9       41.33       53.87     13.27 o
   5   3   9       79.16       67.15     13.97 o
   6   3   9     1241.89     1467.42     87.26 o
   7   3   9      333.29      407.89     57.64 o
   8   3   9       60.55       24.00     62.42 o
  -8   4   9       59.71       57.50     20.97 o
  -7   4   9      338.09      325.25     37.29 o
  -6   4   9      260.55      251.58     31.61 o
  -5   4   9      196.26      192.95     26.50 o
  -4   4   9      408.70      401.77     25.86 o
  -3   4   9     1997.01     2209.12     40.66 o
  -2   4   9       26.82       31.04      6.25 o
  -1   4   9      703.12      673.65     23.13 o
   0   4   9       12.95        9.44      6.91 o
   1   4   9      979.47      984.61     46.55 o
   2   4   9       98.50       75.09     24.02 o
   3   4   9       53.80       52.34     13.28 o
   4   4   9      679.95      765.47     37.97 o
   5   4   9      244.86      243.55     26.18 o
   6   4   9      343.07      310.81     41.06 o
   7   4   9      719.16      827.27     81.29 o
   8   4   9       23.54       29.61     36.51 o
  -8   5   9      190.49      207.30     32.31 o
  -7   5   9        0.36        0.00     12.72 o
  -6   5   9      259.22      261.34     32.02 o
  -5   5   9      274.51      277.25     31.40 o
  -4   5   9       93.91       91.37     14.73 o
  -3   5   9     1254.84     1415.15     40.27 o
  -2   5   9        3.04       11.04      5.88 o
  -1   5   9       52.76       67.52      9.80 o
   0   5   9      258.39      209.44     20.85 o
   1   5   9      313.62      207.02     25.70 o
   2   5   9      196.21      170.24     24.63 o
   3   5   9      287.91      260.01     25.38 o
   4   5   9       12.86       20.70     10.31 o
   5   5   9       46.10       57.19     16.60 o
   6   5   9      493.83      559.19     53.89 o
   7   5   9        0.32        0.00     24.30 o
   8   5   9        0.45       48.12     30.74 o
  -8   6   9      194.41      187.07     31.62 o
  -7   6   9       91.53       89.27     22.01 o
  -6   6   9        6.89       30.68     15.63 o
  -5   6   9       10.60       23.68     11.84 o
  -4   6   9      389.14      383.94     32.83 o
  -3   6   9      107.78       87.05     11.76 o
  -2   6   9     1369.87     1526.16     39.94 o
  -1   6   9     3280.17     3212.59     58.51 o
   0   6   9       50.84       28.87     10.01 o
   1   6   9      238.12      185.51     20.39 o
   2   6   9     1052.48      970.13     34.80 o
   3   6   9       43.58       19.84      9.29 o
   4   6   9       17.29        0.00      8.37 o
   5   6   9      530.45      548.76     38.83 o
   6   6   9        0.14        2.68     13.15 o
   7   6   9       17.18       33.88     68.00 o
   8   6   9       19.46       31.48     37.87 o
  -8   7   9      720.98      780.02     76.98 o
  -7   7   9        1.96        7.37     25.66 o
  -6   7   9       16.26       15.19     19.58 o
  -5   7   9       15.49        1.12     19.65 o
  -4   7   9      479.89      526.81     36.38 o
  -3   7   9      608.39      563.01     28.36 o
  -2   7   9      665.83      709.23     25.40 o
  -1   7   9     1026.99     1122.00     32.62 o
   0   7   9      867.93      809.91     31.96 o
   1   7   9      328.98      330.03     22.14 o
   2   7   9      744.46      695.93     32.21 o
   3   7   9      541.01      520.90     28.73 o
   4   7   9     2583.57     2707.67     66.52 o
   5   7   9      971.30     1013.33     47.92 o
   6   7   9      230.95      203.74     59.70 o
   7   7   9        0.59        0.00     50.65 o
  -8   8   9      554.67      619.10     85.26 o
  -7   8   9        4.38        0.36     18.77 o
  -6   8   9      163.96      197.50     37.27 o
  -5   8   9      876.58      989.32     67.75 o
  -4   8   9      308.64      329.14     31.71 o
  -3   8   9       12.00        4.82      8.47 o
  -2   8   9       41.43       37.40      8.90 o
  -1   8   9     1332.16     1321.02     45.31 o
   0   8   9      774.43      767.85     30.37 o
   1   8   9       75.41       45.89      9.65 o
   2   8   9      853.65      795.19     37.28 o
   3   8   9      489.04      510.35     32.86 o
   4   8   9       33.36       37.10     10.21 o
   5   8   9      116.36      131.89     25.38 o
   6   8   9       85.10      127.44     27.06 o
   7   8   9       46.21       81.04     42.41 o
  -8   9   9      271.21      326.47     96.35 o
  -7   9   9      126.97      154.71     36.55 o
  -6   9   9       66.95       52.98     23.87 o
  -5   9   9       84.70       51.53     21.25 o
  -4   9   9      558.89      563.43     39.65 o
  -3   9   9       25.21        3.85      9.44 o
  -2   9   9      360.98      351.52     22.24 o
  -1   9   9     2066.35     2031.57     47.81 o
   0   9   9      204.50      168.82     18.20 o
   1   9   9       18.43       28.10      8.15 o
   2   9   9      147.83      117.89     14.98 o
   3   9   9      728.92      693.84     32.53 o
   4   9   9      517.37      504.91     32.39 o
   5   9   9     1401.41     1525.45     61.62 o
   6   9   9      333.04      386.85     47.47 o
   7   9   9       12.85       26.84     41.45 o
  -8  10   9       43.08       14.81     32.79 o
  -7  10   9      304.90      346.85     54.38 o
  -6  10   9      256.00      213.50     44.70 o
  -5  10   9       48.35       24.44     12.68 o
  -4  10   9      115.27      114.08     21.35 o
  -3  10   9      435.54      506.37     25.80 o
  -2  10   9      418.62      339.11     22.34 o
  -1  10   9     2886.84     2908.80     60.41 o
   0  10   9        0.31        6.41      7.44 o
   1  10   9        0.08       12.92      7.49 o
   2  10   9       40.58       20.96     13.04 o
   3  10   9     5053.27     5861.23    109.96 o
   4  10   9       21.22       14.93     10.58 o
   5  10   9       52.88       38.73     28.39 o
   6  10   9       21.80        1.94     12.08 o
   7  10   9       34.18       85.54     55.48 o
  -7  11   9        3.15       20.73     20.32 o
  -6  11   9       97.11       56.75     25.64 o
  -5  11   9       37.32       27.93     14.89 o
  -4  11   9      776.80      886.12     50.12 o
  -3  11   9      196.65      178.56     17.36 o
  -2  11   9        0.38        0.00      7.28 o
  -1  11   9      143.43      122.28     19.68 o
   0  11   9        6.02       18.50     10.42 o
   1  11   9       17.19       12.05      9.17 o
   2  11   9      316.61      305.94     29.63 o
   3  11   9      860.12      853.18     50.92 o
   4  11   9      446.46      390.10     30.76 o
   5  11   9       10.94       19.57     13.05 o
   6  11   9       59.98       65.62     29.22 o
   7  11   9        0.75        0.00     42.09 o
  -7  12   9        1.49        0.00     19.92 o
  -6  12   9      356.09      320.91     49.24 o
  -5  12   9      108.99       97.39     25.47 o
  -4  12   9      168.83      154.81     24.30 o
  -3  12   9      630.64      640.35     44.25 o
  -2  12   9      514.89      509.45     34.38 o
  -1  12   9      178.52      166.30     27.70 o
   0  12   9      130.28      137.34     19.93 o
   1  12   9       40.73       27.78     11.49 o
   2  12   9      515.26      486.81     45.65 o
   3  12   9       22.65       30.12     13.60 o
   4  12   9       27.75       20.69     25.29 o
   5  12   9        0.13        0.00     12.20 o
   6  12   9       75.29       83.44     20.22 o
  -7  13   9      294.77      368.24    110.38 o
  -6  13   9       38.11       50.92     25.53 o
  -5  13   9      156.30      167.87     27.04 o
  -4  13   9      300.04      282.29     33.75 o
  -3  13   9      658.05      726.54     46.06 o
  -2  13   9      113.58       78.63     17.51 o
  -1  13   9      481.50      429.96     34.97 o
   0  13   9      240.33      235.13     27.30 o
   1  13   9      106.44      100.35     19.49 o
   2  13   9      284.34      198.46     31.03 o
   3  13   9      362.14      360.35     59.92 o
   4  13   9       95.34       81.20     18.72 o
   5  13   9      433.57      515.50     61.95 o
   6  13   9       28.35       33.63     19.17 o
  -6  14   9        0.95        0.00     20.70 o
  -5  14   9      213.50      173.46     28.09 o
  -4  14   9       18.28       15.50     14.13 o
  -3  14   9      563.13      532.75     44.00 o
  -2  14   9       10.48        9.77      9.71 o
  -1  14   9        1.22        0.00      9.09 o
   0  14   9        4.40       10.31     11.01 o
   1  14   9      577.74      621.21     42.90 o
   2  14   9      237.68      277.10     37.77 o
   3  14   9        1.58       12.06     14.41 o
   4  14   9       21.35        2.84     15.56 o
   5  14   9        0.04        9.69     19.04 o
   6  14   9        2.26        7.50     18.00 o
  -6  15   9        0.25        9.91     24.36 o
  -5  15   9      367.44      423.89     43.74 o
  -4  15   9        0.17       12.00     13.06 o
  -3  15   9        8.92       15.96     13.23 o
  -2  15   9      124.07      100.52     17.69 o
  -1  15   9       34.69       29.05     13.32 o
   0  15   9       13.74       17.84     11.76 o
   1  15   9      588.89      569.42     42.80 o
   2  15   9       97.75       52.47     23.87 o
   3  15   9      164.08      103.08     26.17 o
   4  15   9      110.45      139.66     42.09 o
   5  15   9      228.73      324.84     48.60 o
  -6  16   9      138.67       51.72     98.75 o
  -5  16   9        3.49        0.00     14.15 o
  -4  16   9        2.92       17.06     15.47 o
  -3  16   9       14.31        3.08     12.65 o
  -2  16   9      190.99      179.64     22.79 o
  -1  16   9        7.54        4.19     10.80 o
   0  16   9       58.87       85.18     20.18 o
   1  16   9       49.84       29.42     14.48 o
   2  16   9      182.43      178.91     40.05 o
   3  16   9       27.10       45.88     18.94 o
   4  16   9       21.50       21.40     28.78 o
   5  16   9        7.56        7.42     24.16 o
  -5  17   9        0.41        3.40     16.21 o
  -4  17   9       21.94       35.92     18.06 o
  -3  17   9        0.65        5.09     12.23 o
  -2  17   9       12.95        8.35     11.03 o
  -1  17   9      441.13      448.08     40.42 o
   0  17   9       50.96       39.47     16.33 o
   1  17   9      162.98      131.62     23.54 o
   2  17   9      249.35      229.33     37.28 o
   3  17   9       15.46       27.36     57.77 o
   4  17   9        0.54        0.00     17.36 o
  -4  18   9       35.88       55.34     21.34 o
  -3  18   9       85.45      122.52     25.64 o
  -2  18   9       19.87        3.46     13.55 o
  -1  18   9       11.92        0.00     12.75 o
   0  18   9       27.77       48.90     16.68 o
   1  18   9       72.10       74.44     18.36 o
   2  18   9        0.13        0.00     14.36 o
   3  18   9      193.93      188.13     46.85 o
   4  18   9       28.11        0.00     22.76 o
  -4  19   9        8.10        6.20     18.01 o
  -3  19   9       31.62       27.83     19.12 o
  -2  19   9       40.18       44.95     16.66 o
  -1  19   9      676.36      925.90     65.60 o
   0  19   9        2.08       17.99     14.03 o
   1  19   9       36.87       33.39     16.81 o
   2  19   9      132.60      159.45     44.81 o
   3  19   9       83.88       44.10     53.51 o
  -3  20   9        3.46       11.99     27.45 o
  -2  20   9      660.77      754.43     73.80 o
  -1  20   9       56.26       48.08     26.09 o
   0  20   9      655.36      775.51     55.02 o
   1  20   9        0.03        4.79     19.79 o
   2  20   9      216.12      306.83     45.85 o
  -1  21   9      261.96      302.46     37.95 o
   0  21   9      231.13      339.93     48.86 o
  -8   0  10      149.80      123.70     52.69 o
  -6   0  10        0.66       11.75     13.62 o
  -4   0  10      545.68      528.53     39.19 o
  -2   0  10       89.52      127.30     16.43 o
   0   0  10     1422.29     1762.09     89.69 o
   2   0  10      475.70      565.51     51.97 o
   4   0  10      134.40      135.86     32.64 o
   6   0  10       10.46       38.44     29.71 o
   8   0  10       22.03       15.53     34.43 o
  -8   1  10      323.30      269.29     46.20 o
  -7   1  10       57.33       53.21     18.15 o
  -6   1  10      246.94      224.56     41.57 o
  -5   1  10      857.58      928.54     37.88 o
  -4   1  10      335.65      344.64     20.89 o
  -3   1  10      296.89      287.17     17.84 o
  -2   1  10       16.81       25.53      6.69 o
  -1   1  10      461.23      552.72     19.66 o
   0   1  10     3844.56     3609.39     99.61 o
   1   1  10      318.90      277.19     28.77 o
   2   1  10       20.16       29.11     12.53 o
   3   1  10       56.22       46.72     14.75 o
   4   1  10      225.82      245.44     30.12 o
   5   1  10      217.01      200.29     24.09 o
   6   1  10      180.63      192.35     38.96 o
   7   1  10      181.34      222.92     69.69 o
   8   1  10       31.85       53.94     29.92 o
  -8   2  10      120.55       80.58     28.75 o
  -7   2  10      624.31      588.42     49.23 o
  -6   2  10      400.45      408.01     39.68 o
  -5   2  10     5593.52     6391.00    226.95 o
  -4   2  10      531.37      507.95     23.12 o
  -3   2  10      249.03      300.89     18.25 o
  -2   2  10      280.72      305.99     16.23 o
  -1   2  10     2680.83     2744.52     59.53 o
   0   2  10     1183.67     1199.06     41.85 o
   1   2  10       79.49       33.92     13.26 o
   2   2  10     1880.24     2026.41     72.07 o
   3   2  10        6.87        0.00      9.56 o
   4   2  10       23.35       16.24     15.75 o
   5   2  10      105.26      123.91     19.56 o
   6   2  10       54.73       97.23     28.07 o
   7   2  10      910.75     1053.58     92.93 o
   8   2  10       43.62       18.23     81.64 o
  -8   3  10       34.71       36.13     20.49 o
  -7   3  10        0.32        3.01     18.96 o
  -6   3  10       91.14       88.25     21.22 o
  -5   3  10       72.72       56.30     15.20 o
  -4   3  10      127.80      112.19     15.89 o
  -3   3  10      565.54      569.14     21.87 o
  -2   3  10      983.46     1013.55     28.53 o
  -1   3  10      192.31      220.54     16.44 o
   0   3  10        0.63        3.13      6.78 o
   1   3  10       39.91        5.92      9.33 o
   2   3  10      679.23      710.40     42.12 o
   3   3  10      317.91      245.83     30.20 o
   4   3  10      464.23      501.40     35.54 o
   5   3  10      148.02      179.36     30.19 o
   6   3  10      147.64      190.36     31.88 o
   7   3  10      652.33      901.93     87.80 o
   8   3  10        4.15       16.88     24.62 o
  -8   4  10      858.55      901.11     66.20 o
  -7   4  10      213.35      224.95     33.40 o
  -6   4  10      648.28      774.94     51.87 o
  -5   4  10      296.70      314.31     33.30 o
  -4   4  10        4.26        0.00      8.37 o
  -3   4  10      465.61      474.28     22.47 o
  -2   4  10      101.60       84.59      9.86 o
  -1   4  10      176.91      144.45     14.13 o
   0   4  10      473.96      432.33     28.52 o
   1   4  10      222.93      219.40     26.82 o
   2   4  10      223.28      239.13     56.05 o
   3   4  10       13.73        0.00      8.10 o
   4   4  10      190.28      217.24     25.41 o
   5   4  10       98.95      109.30     19.51 o
   6   4  10        6.46       27.86     20.26 o
   7   4  10       44.28       81.19     30.00 o
   8   4  10        0.01        0.00     25.31 o
  -8   5  10      163.43      157.04     28.73 o
  -7   5  10      487.46      487.11     46.71 o
  -6   5  10       57.54       49.27     17.77 o
  -5   5  10     2559.43     2739.35     86.16 o
  -4   5  10     1044.81     1098.10     70.91 o
  -3   5  10        1.05        0.00      6.49 o
  -2   5  10     1047.47     1129.53     32.69 o
  -1   5  10       32.13       10.82      7.41 o
   0   5  10       65.06       73.27     13.85 o
   1   5  10     1955.62     1779.33    112.10 o
   2   5  10     1517.72     1439.11    106.41 o
   3   5  10      166.13      143.82     19.80 o
   4   5  10        6.50        2.62     19.58 o
   5   5  10      272.81      336.08     32.41 o
   6   5  10      936.41     1125.46     71.89 o
   7   5  10       56.60      102.61     31.60 o
  -8   6  10      464.84      449.47     77.02 o
  -7   6  10      440.56      475.15     59.27 o
  -6   6  10       12.28       23.21     16.91 o
  -5   6  10        0.69        0.00     10.92 o
  -4   6  10      583.92      561.76     37.82 o
  -3   6  10      142.11      118.27     13.58 o
  -2   6  10       75.41       59.10     10.13 o
  -1   6  10      629.24      618.94     28.77 o
   0   6  10      182.47      161.24     20.01 o
   1   6  10       31.57       37.28     14.60 o
   2   6  10      129.69      118.28     19.61 o
   3   6  10       24.66       13.89      9.83 o
   4   6  10      687.25      623.78     45.82 o
   5   6  10       11.12       18.32     11.62 o
   6   6  10        3.64       29.10     17.16 o
   7   6  10      185.22      230.61     57.34 o
  -8   7  10       58.78       74.95     34.65 o
  -7   7  10        8.66       30.75     22.15 o
  -6   7  10        2.49       15.61     38.15 o
  -5   7  10      308.43      296.24     43.45 o
  -4   7  10      301.54      327.72     31.45 o
  -3   7  10      134.87      132.26     16.56 o
  -2   7  10       74.58       74.71     13.46 o
  -1   7  10     2502.04     2428.54     59.95 o
   0   7  10      155.23      144.76     16.25 o
   1   7  10      508.00      470.27     25.83 o
   2   7  10        3.45        2.18      6.52 o
   3   7  10     5272.94     5908.85    126.92 o
   4   7  10      586.18      653.55     40.41 o
   5   7  10      755.68      831.07     44.92 o
   6   7  10       86.40       89.26     23.85 o
   7   7  10       15.76       40.94     24.27 o
  -8   8  10       40.65       50.95     28.97 o
  -7   8  10      282.21      271.74     47.10 o
  -6   8  10     1480.89     1469.14     85.72 o
  -5   8  10        5.03       16.12     16.47 o
  -4   8  10      740.68      761.06     47.16 o
  -3   8  10       57.13       41.00     11.10 o
  -2   8  10      750.61      777.86     32.07 o
  -1   8  10       79.91       94.00     12.90 o
   0   8  10     1293.16     1288.00     41.28 o
   1   8  10      505.15      489.32     26.95 o
   2   8  10     1576.09     1597.92     55.25 o
   3   8  10      183.63      188.77     23.62 o
   4   8  10        7.93       10.44      8.38 o
   5   8  10       44.61       36.71     19.60 o
   6   8  10      147.67      174.55     48.75 o
   7   8  10       39.25      109.74     53.33 o
  -8   9  10        2.54        0.00     21.26 o
  -7   9  10       78.94       48.11     25.30 o
  -6   9  10      328.95      247.99     42.50 o
  -5   9  10       27.65       41.22     19.20 o
  -4   9  10     1859.81     2047.02     71.31 o
  -3   9  10      105.20      106.87     15.78 o
  -2   9  10      367.99      437.02     24.74 o
  -1   9  10       65.30       38.79      9.91 o
   0   9  10       25.99       16.79      8.46 o
   1   9  10      344.67      371.28     43.63 o
   2   9  10      713.53      679.33     34.03 o
   3   9  10     1213.87     1281.25     51.73 o
   4   9  10      125.24      108.68     15.74 o
   5   9  10      191.23      183.10     32.21 o
   6   9  10       26.50       28.93     19.51 o
   7   9  10       71.87      131.36     60.85 o
  -7  10  10      227.24      257.54     45.78 o
  -6  10  10      437.72      479.47     59.08 o
  -5  10  10        4.59        3.30     30.85 o
  -4  10  10        0.06        2.73     10.64 o
  -3  10  10      893.81      883.69     31.81 o
  -2  10  10      748.97      743.21     29.49 o
  -1  10  10     1505.72     1556.85     43.56 o
   0  10  10       37.10       37.62      9.98 o
   1  10  10      724.46      695.06     34.87 o
   2  10  10       42.96       69.77     14.92 o
   3  10  10     2006.39     2052.39     59.80 o
   4  10  10       46.95       55.39     14.99 o
   5  10  10        2.76       15.70     11.79 o
   6  10  10        6.71       31.09     20.98 o
   7  10  10       43.47       61.85     54.19 o
  -7  11  10       56.62       23.38     22.67 o
  -6  11  10       26.50        8.57     18.06 o
  -5  11  10        2.09        4.20     12.69 o
  -4  11  10      471.29      422.40     38.51 o
  -3  11  10       20.61       28.02      9.38 o
  -2  11  10      145.94      151.51     16.38 o
  -1  11  10     3942.97     4040.49     77.49 o
   0  11  10        2.02       11.12      8.65 o
   1  11  10        2.16        0.00      8.07 o
   2  11  10       73.70       78.35     16.56 o
   3  11  10       18.78       10.08      9.67 o
   4  11  10       45.94       39.34     11.79 o
   5  11  10      122.34       80.48     26.20 o
   6  11  10       90.01       87.67     27.24 o
  -7  12  10       18.80        0.00     25.48 o
  -6  12  10       12.49       14.11     21.70 o
  -5  12  10       30.47       46.39     18.57 o
  -4  12  10      226.57      218.03     29.57 o
  -3  12  10      345.45      358.81     35.83 o
  -2  12  10       96.77       88.59     13.88 o
  -1  12  10      158.32      140.39     18.23 o
   0  12  10      864.63      805.22     38.71 o
   1  12  10      626.14      623.69     45.20 o
   2  12  10      208.16      191.45     25.21 o
   3  12  10       64.89       23.48     12.97 o
   4  12  10       72.81       52.79     24.24 o
   5  12  10       87.34       94.93     30.05 o
   6  12  10       53.64       59.36     23.95 o
  -6  13  10       19.18       12.55     21.51 o
  -5  13  10        4.19        0.00     13.39 o
  -4  13  10      165.47      142.90     25.64 o
  -3  13  10       29.50       58.96     19.13 o
  -2  13  10      219.51      200.37     20.19 o
  -1  13  10      742.78      826.83     56.30 o
   0  13  10      613.26      636.45     52.34 o
   1  13  10      424.48      508.13     72.80 o
   2  13  10      272.11      270.69     31.36 o
   3  13  10      105.73       84.84     17.76 o
   4  13  10      132.85      121.82     23.14 o
   5  13  10      111.93      117.24     46.93 o
   6  13  10      180.99      193.31     43.86 o
  -6  14  10      186.82      146.47     38.90 o
  -5  14  10       36.26       38.37     17.79 o
  -4  14  10     1348.60     1358.40     63.89 o
  -3  14  10      109.79      136.72     23.93 o
  -2  14  10        0.16       14.41      9.14 o
  -1  14  10       42.67       42.74     14.42 o
   0  14  10      584.93      550.05     41.24 o
   1  14  10      247.77      253.20     30.13 o
   2  14  10       79.31       97.00     34.07 o
   3  14  10       37.48       49.89     15.46 o
   4  14  10        2.08        2.52     13.13 o
   5  14  10      101.82      147.00     31.19 o
  -6  15  10      211.28       87.95    140.63 o
  -5  15  10      182.80      205.82     31.74 o
  -4  15  10      211.67      223.01     32.24 o
  -3  15  10        0.44        0.00     12.40 o
  -2  15  10        1.34        0.00      9.87 o
  -1  15  10      192.15      177.87     31.28 o
   0  15  10      724.97      855.54     47.55 o
   1  15  10      148.38      171.54     25.12 o
   2  15  10      217.79      181.05     42.34 o
   3  15  10      103.94      126.56     24.15 o
   4  15  10       68.34      117.44     25.45 o
   5  15  10        0.25        1.64     26.63 o
  -5  16  10      104.39      121.45     37.86 o
  -4  16  10       77.04       83.13     21.67 o
  -3  16  10      193.85      238.79     31.85 o
  -2  16  10      109.77       90.10     17.34 o
  -1  16  10      552.07      554.52     43.37 o
   0  16  10       96.35       83.13     19.53 o
   1  16  10        0.36       19.09     13.57 o
   2  16  10      164.09      165.79     32.63 o
   3  16  10        1.88       14.67     28.06 o
   4  16  10      118.21      200.39     39.25 o
   5  16  10       41.58       75.87     32.64 o
  -5  17  10       75.66       73.78     35.22 o
  -4  17  10        2.03        0.00     15.32 o
  -3  17  10      351.50      409.39     43.67 o
  -2  17  10      454.40      566.23     45.69 o
  -1  17  10       49.14       64.22     17.20 o
   0  17  10       54.40       94.54     20.45 o
   1  17  10      261.15      276.31     32.77 o
   2  17  10      115.05      135.14     28.94 o
   3  17  10        8.87       55.69     33.07 o
   4  17  10       73.23       64.94     40.45 o
  -4  18  10       19.16       19.42     17.55 o
  -3  18  10       70.54       66.33     20.39 o
  -2  18  10        6.53        0.00     15.60 o
  -1  18  10      148.42      182.34     27.40 o
   0  18  10       52.32       29.43     15.56 o
   1  18  10       20.50       36.05     14.53 o
   2  18  10       27.64       28.42     22.44 o
   3  18  10       15.24        0.00     19.01 o
  -3  19  10       27.96       47.49     21.33 o
  -2  19  10      258.88      339.67     38.96 o
  -1  19  10      242.80      257.17     46.73 o
   0  19  10      486.36      598.23     66.41 o
   1  19  10      109.56       90.01     27.54 o
   2  19  10      365.12      491.58     58.32 o
  -2  20  10       26.37       66.94     21.91 o
  -1  20  10      134.92      212.63     40.29 o
   0  20  10        7.66        3.53     15.31 o
   1  20  10       16.58       24.13     20.34 o
  -7   0  11       76.44       84.47     39.23 o
  -5   0  11     1250.59     1302.48     65.24 o
  -3   0  11      238.10      257.08     29.57 o
  -1   0  11      715.93      814.40     35.21 o
   1   0  11        9.52       23.12     17.54 o
   3   0  11       96.41      162.42     34.65 o
   5   0  11       75.81       45.53     23.41 o
   7   0  11      737.22     1021.63    134.58 o
  -8   1  11      530.39      598.29     71.11 o
  -7   1  11       39.83       56.45     25.31 o
  -6   1  11       11.89        4.05     13.42 o
  -5   1  11      910.01      931.19     54.02 o
  -4   1  11        8.98       14.11      7.63 o
  -3   1  11       53.69       47.32     13.32 o
  -2   1  11      292.76      230.67     15.72 o
  -1   1  11     2297.70     2550.17     46.95 o
   0   1  11      138.08      120.14     21.80 o
   1   1  11      552.06      526.32     39.41 o
   2   1  11      537.91      592.23     41.02 o
   3   1  11        0.07        0.00      8.23 o
   4   1  11       31.67       37.70     14.29 o
   5   1  11      144.92      165.13     24.52 o
   6   1  11       22.68       26.73     21.72 o
   7   1  11      131.54      170.75     39.38 o
  -8   2  11      143.42       81.29     31.84 o
  -7   2  11       65.40       59.80     20.05 o
  -6   2  11      126.44      155.34     25.91 o
  -5   2  11      513.28      504.71     40.01 o
  -4   2  11       58.12       56.88     10.20 o
  -3   2  11      709.02      749.93     26.22 o
  -2   2  11      199.14      219.54     15.29 o
  -1   2  11      451.81      484.65     25.76 o
   0   2  11     1865.35     1958.81     71.47 o
   1   2  11       88.82      100.62     19.58 o
   2   2  11      899.55      851.18     67.29 o
   3   2  11       14.90       27.34     11.47 o
   4   2  11      743.26      776.41     55.01 o
   5   2  11       45.82       25.41     21.01 o
   6   2  11       26.28       64.36     26.01 o
   7   2  11       45.57       40.13     43.84 o
  -8   3  11      184.66      262.51     38.09 o
  -7   3  11      161.12      155.58     27.70 o
  -6   3  11      285.06      333.68     36.76 o
  -5   3  11       11.14       24.45     14.61 o
  -4   3  11     1152.15     1040.73     43.63 o
  -3   3  11      424.45      472.49     24.11 o
  -2   3  11      283.24      256.00     16.18 o
  -1   3  11        0.27        6.83      6.74 o
   0   3  11       78.25       66.43     13.58 o
   1   3  11       48.35       27.39     12.10 o
   2   3  11     1223.34     1254.27     57.97 o
   3   3  11      336.82      294.43     33.68 o
   4   3  11       96.39       98.96     17.36 o
   5   3  11       18.30       19.14     12.49 o
   6   3  11      267.96      286.14     74.98 o
   7   3  11      265.81      255.34     48.58 o
  -8   4  11       41.51       43.68     19.27 o
  -7   4  11       20.37       13.65     17.60 o
  -6   4  11      109.94       91.44     21.41 o
  -5   4  11       54.99       37.33     15.49 o
  -4   4  11       56.02       47.69     14.87 o
  -3   4  11      376.98      312.03     20.61 o
  -2   4  11       24.74       19.88      7.86 o
  -1   4  11       24.36       18.68      9.08 o
   0   4  11        1.19        2.07      8.54 o
   1   4  11      305.37      317.49     33.68 o
   2   4  11      287.83      327.32     34.39 o
   3   4  11        8.03       14.28     10.67 o
   4   4  11       14.63       23.02     12.00 o
   5   4  11      735.93      868.17     47.11 o
   6   4  11        3.63        0.00     15.89 o
   7   4  11        8.56        3.11     43.81 o
  -8   5  11       10.20       15.36     23.01 o
  -7   5  11       33.26       62.02     19.96 o
  -6   5  11        9.45       11.93     21.94 o
  -5   5  11        1.10        0.00     15.82 o
  -4   5  11      604.50      586.97     39.97 o
  -3   5  11     1531.01     1558.91     41.15 o
  -2   5  11      139.52      149.73     15.50 o
  -1   5  11       93.13       88.62     14.42 o
   0   5  11       18.98       56.69     13.19 o
   1   5  11      775.31      705.70     42.94 o
   2   5  11       38.63       38.39     12.62 o
   3   5  11       45.98       60.05     16.03 o
   4   5  11        0.03        0.00     14.31 o
   5   5  11      255.48      277.49     31.05 o
   6   5  11       69.80       81.18     26.15 o
   7   5  11       41.34       28.75     29.42 o
  -8   6  11       37.91       38.67     48.00 o
  -7   6  11       10.23       23.49     21.54 o
  -6   6  11       55.31       56.58     24.62 o
  -5   6  11     1390.68     1451.04    237.30 o
  -4   6  11     1007.64      808.98     88.66 o
  -3   6  11      805.72      758.96     32.89 o
  -2   6  11      997.41     1070.67     39.04 o
  -1   6  11      290.93      304.22     24.11 o
   0   6  11      698.78      655.68     35.33 o
   1   6  11      237.16      207.96     28.94 o
   2   6  11     1461.23     1664.94     59.71 o
   3   6  11      854.13      843.98     53.57 o
   4   6  11     2574.51     2928.54     86.02 o
   5   6  11       85.47      105.93     26.76 o
   6   6  11       70.17      115.25     32.57 o
   7   6  11      383.08      371.05     57.20 o
  -8   7  11      425.84      432.86     79.53 o
  -7   7  11      349.01      395.47     55.02 o
  -6   7  11      155.26      203.98     38.51 o
  -5   7  11      305.86      292.31     43.46 o
  -4   7  11      275.65      279.07     30.20 o
  -3   7  11      258.92      262.54     23.13 o
  -2   7  11       13.92       27.14      9.99 o
  -1   7  11       40.45       38.14     11.16 o
   0   7  11      567.57      451.79     32.42 o
   1   7  11      716.47      629.83     34.54 o
   2   7  11       73.87       45.57     12.57 o
   3   7  11      178.89      173.80     22.80 o
   4   7  11       32.18       21.40     11.99 o
   5   7  11       88.20      115.79     20.97 o
   6   7  11        8.64        4.48     18.14 o
   7   7  11       45.56       49.25     48.39 o
  -7   8  11       37.04       11.73     21.59 o
  -6   8  11       16.65       20.66     20.35 o
  -5   8  11      103.78      140.09     31.07 o
  -4   8  11        1.31        0.00     10.51 o
  -3   8  11        8.84        2.66      8.18 o
  -2   8  11      234.72      198.90     20.50 o
  -1   8  11      542.00      570.60     35.19 o
   0   8  11       11.97       30.71      9.33 o
   1   8  11        2.12        0.00      8.06 o
   2   8  11      255.60      173.92     23.17 o
   3   8  11     1826.12     1917.97     65.97 o
   4   8  11      407.74      483.39     39.73 o
   5   8  11      128.99      164.46     24.12 o
   6   8  11       32.64       63.99     23.15 o
   7   8  11        0.03        0.00     39.73 o
  -7   9  11      426.21      417.38     58.74 o
  -6   9  11       12.36       13.98     38.58 o
  -5   9  11      106.45      130.41     37.44 o
  -4   9  11       35.56       21.58     12.33 o
  -3   9  11     1443.70     1481.86     77.35 o
  -2   9  11     1417.12     1472.67     48.60 o
  -1   9  11       63.35       48.59     10.40 o
   0   9  11      308.73      282.43     24.02 o
   1   9  11      462.95      425.42     33.92 o
   2   9  11       23.24       28.97      9.74 o
   3   9  11     2491.20     2669.00     69.31 o
   4   9  11        2.26       11.78     11.83 o
   5   9  11       59.76       95.83     24.59 o
   6   9  11        6.25       12.65     19.13 o
   7   9  11      146.90      174.38     67.65 o
  -7  10  11        1.78       23.32     27.60 o
  -6  10  11       47.64        8.53     21.01 o
  -5  10  11      220.70      123.40     30.29 o
  -4  10  11      306.65      262.28     48.09 o
  -3  10  11       78.12       45.66     13.91 o
  -2  10  11        0.04        5.65      7.61 o
  -1  10  11     1493.20     1420.99     42.72 o
   0  10  11     1008.96      955.59     38.48 o
   1  10  11      323.13      293.09     30.13 o
   2  10  11        0.64        0.00      9.33 o
   3  10  11      879.03      879.80     40.06 o
   4  10  11       56.31       53.82     13.75 o
   5  10  11      520.73      606.15     60.21 o
   6  10  11       76.82       73.65     26.58 o
  -7  11  11      217.70      259.31     45.91 o
  -6  11  11      356.71      429.52     57.58 o
  -5  11  11      219.14      216.25     41.06 o
  -4  11  11      758.55      720.09     48.99 o
  -3  11  11       61.79       24.57      8.74 o
  -2  11  11     2739.12     3014.47     65.82 o
  -1  11  11     1529.39     1594.09     65.02 o
   0  11  11      933.84      940.94     38.93 o
   1  11  11      166.73      143.20     18.75 o
   2  11  11      402.57      368.32     47.61 o
   3  11  11      577.12      604.41     43.79 o
   4  11  11      112.30       96.62     16.74 o
   5  11  11      101.09      113.89     21.66 o
   6  11  11        5.12        0.00     21.90 o
  -6  12  11      117.99      105.62     33.89 o
  -5  12  11      189.22      209.31     39.33 o
  -4  12  11       31.13       11.32     19.51 o
  -3  12  11       63.00       42.94     16.82 o
  -2  12  11      184.66      177.96     19.03 o
  -1  12  11       85.98       78.72     14.98 o
   0  12  11      694.71      689.03     44.01 o
   1  12  11        5.84        2.39      9.06 o
   2  12  11       28.91       19.69     12.19 o
   3  12  11        1.30        3.08     10.82 o
   4  12  11        5.94        0.33     13.25 o
   5  12  11        6.06       12.93     16.38 o
   6  12  11      396.56      529.46     62.45 o
  -6  13  11      167.22      151.64     37.72 o
  -5  13  11       26.42        5.71     14.18 o
  -4  13  11      646.15      635.87     49.77 o
  -3  13  11     1388.22     1558.50     66.48 o
  -2  13  11      430.33      479.84     30.41 o
  -1  13  11      425.84      397.59     30.70 o
   0  13  11       43.60       36.19     12.94 o
   1  13  11      641.92      720.45     40.41 o
   2  13  11       49.32       47.00     17.45 o
   3  13  11       75.63       67.27     17.35 o
   4  13  11      277.32      335.47     36.00 o
   5  13  11       37.17       60.43     21.84 o
  -6  14  11       16.76       18.97     23.68 o
  -5  14  11       21.30       14.90     17.39 o
  -4  14  11        0.55        6.43     13.85 o
  -3  14  11      233.69      256.33     32.75 o
  -2  14  11        0.51        9.14     11.40 o
  -1  14  11      174.16      170.76     22.17 o
   0  14  11      378.41      411.16     33.46 o
   1  14  11        2.57        0.00     11.29 o
   2  14  11       29.22       23.37     15.24 o
   3  14  11      246.32      356.65     38.32 o
   4  14  11       32.64       41.32     17.47 o
   5  14  11       25.92       50.34     21.75 o
  -5  15  11      426.70      446.88     56.02 o
  -4  15  11      166.65      131.66     24.94 o
  -3  15  11       15.27       18.77     14.33 o
  -2  15  11      189.39      208.70     22.17 o
  -1  15  11      670.30      681.86     42.01 o
   0  15  11      298.23      271.59     30.14 o
   1  15  11      261.36      290.68     29.82 o
   2  15  11       12.91       10.25     19.68 o
   3  15  11       26.10        6.57     24.63 o
   4  15  11       55.42      108.03     24.68 o
   5  15  11        0.40        2.34     19.19 o
  -5  16  11       18.19       21.40     18.89 o
  -4  16  11      155.57      222.34     58.65 o
  -3  16  11       39.96       46.18     31.90 o
  -2  16  11        4.09        8.77     10.80 o
  -1  16  11        3.21       15.80     12.01 o
   0  16  11       74.34       73.03     21.83 o
   1  16  11       14.35       22.41     13.36 o
   2  16  11      180.16      200.15     33.26 o
   3  16  11       33.12        6.06     18.94 o
   4  16  11      208.67      222.31     34.10 o
  -4  17  11       29.10       11.14     22.20 o
  -3  17  11      230.04      241.53     34.88 o
  -2  17  11      712.25      783.13     47.05 o
  -1  17  11        3.60       22.04     52.15 o
   0  17  11       32.46       34.39     27.09 o
   1  17  11       41.66       65.71     32.28 o
   2  17  11      183.40      324.89     66.77 o
   3  17  11        0.08        0.00     34.32 o
  -3  18  11      131.32      131.03     29.23 o
  -2  18  11        0.24       15.60     17.18 o
  -1  18  11      118.26      145.43     32.41 o
   0  18  11        2.37       10.74     13.91 o
   1  18  11        8.22       16.97     26.84 o
   2  18  11       65.74       53.26     32.50 o
   3  18  11       24.75       30.26     34.58 o
  -2  19  11       68.73       39.28     44.06 o
  -1  19  11      327.98      366.77     50.39 o
   0  19  11        1.29        0.00     15.02 o
   1  19  11       72.55      133.35     44.42 o
   2  19  11        0.83       26.27     29.13 o
  -8   0  12       90.78       95.64     46.46 o
  -6   0  12     2318.04     2577.71    162.21 o
  -4   0  12       53.44       63.39     18.48 o
  -2   0  12     3359.28     4017.13     92.70 o
   0   0  12      336.47      286.12     45.17 o
   2   0  12      452.52      371.23     53.26 o
   4   0  12      132.86      148.39     36.22 o
   6   0  12        8.94       16.32     28.63 o
  -8   1  12        2.86        0.00     22.78 o
  -7   1  12      217.13      285.56     46.89 o
  -6   1  12       22.34       41.89     18.04 o
  -5   1  12       37.78       22.22     13.91 o
  -4   1  12      559.96      589.40     30.23 o
  -3   1  12      294.53      352.53     21.91 o
  -2   1  12      564.02      620.35     23.39 o
  -1   1  12     1167.49     1297.88     37.52 o
   0   1  12      340.37      289.01     32.39 o
   1   1  12      488.45      367.78     36.03 o
   2   1  12        5.91       25.95     11.27 o
   3   1  12      168.05      136.20     24.08 o
   4   1  12      417.26      410.81     41.18 o
   5   1  12       91.60      106.92     20.54 o
   6   1  12       24.63       58.32     26.17 o
   7   1  12       99.94       87.31     52.33 o
  -8   2  12        0.03       19.32     26.99 o
  -7   2  12      182.58      137.24     36.57 o
  -6   2  12        5.75       19.37     15.16 o
  -5   2  12      187.24      194.60     28.62 o
  -4   2  12     2803.25     3046.07     72.07 o
  -3   2  12      317.09      324.63     21.20 o
  -2   2  12      112.85      131.48     13.58 o
  -1   2  12     1019.07     1030.28     46.32 o
   0   2  12       67.08       59.21     17.03 o
   1   2  12      886.61      945.44     50.68 o
   2   2  12       21.08       33.10     12.55 o
   3   2  12      794.73      759.02     47.31 o
   4   2  12        2.39        7.33     12.63 o
   5   2  12        4.18        0.00     15.14 o
   6   2  12      309.83      375.40     48.77 o
   7   2  12       46.50       29.28     35.76 o
  -8   3  12      131.15      155.77     40.29 o
  -7   3  12      391.50      339.00     40.29 o
  -6   3  12       20.07       25.12     19.35 o
  -5   3  12      154.42      168.04     32.61 o
  -4   3  12     1129.10     1301.96     45.19 o
  -3   3  12      209.47      199.08     23.90 o
  -2   3  12       92.23       57.85      9.86 o
  -1   3  12     1676.26     1858.24     56.40 o
   0   3  12      624.34      514.14     40.92 o
   1   3  12      391.30      351.68     35.60 o
   2   3  12      142.80      115.51     20.21 o
   3   3  12       48.15       49.54     15.43 o
   4   3  12       77.25       84.73     19.82 o
   5   3  12        0.55       21.71     12.75 o
   6   3  12      190.71      218.07     38.20 o
   7   3  12      684.71      914.69    129.42 o
  -8   4  12      115.67       67.68     56.94 o
  -7   4  12      803.99      954.09     60.44 o
  -6   4  12       11.52       18.81     22.17 o
  -5   4  12      416.10      432.66     39.26 o
  -4   4  12      329.58      324.19     60.90 o
  -3   4  12       18.40        9.78      8.02 o
  -2   4  12     1169.09     1123.06     35.74 o
  -1   4  12       38.34       20.08     10.53 o
   0   4  12     1072.20     1080.85     44.51 o
   1   4  12      883.42      906.51     86.94 o
   2   4  12       28.38        6.03     10.63 o
   3   4  12      122.73      113.86     22.18 o
   4   4  12       80.66       54.90     15.98 o
   5   4  12      103.56       88.77     18.39 o
   6   4  12      822.24     1118.43     76.73 o
   7   4  12        0.01        1.33     24.75 o
  -8   5  12        0.12        0.06     20.53 o
  -7   5  12       78.01      123.04     32.81 o
  -6   5  12      487.08      477.89     55.19 o
  -5   5  12        4.98        0.00     21.40 o
  -4   5  12      961.40     1031.12     63.28 o
  -3   5  12        3.23        2.88      8.64 o
  -2   5  12      354.10      335.22     25.46 o
  -1   5  12       22.01       17.15      9.18 o
   0   5  12       80.43       81.47     14.99 o
   1   5  12        0.34        0.00     12.24 o
   2   5  12      288.80      256.30     32.25 o
   3   5  12      235.79      206.39     25.16 o
   4   5  12       30.42       29.29     13.55 o
   5   5  12      100.97      124.58     23.78 o
   6   5  12      543.87      556.95     78.88 o
   7   5  12       87.55       86.46     31.41 o
  -8   6  12       50.32       71.55     27.78 o
  -7   6  12       16.64       14.07     34.29 o
  -6   6  12        3.32        8.41     17.78 o
  -5   6  12      740.90      662.42     60.01 o
  -4   6  12     3382.12     3359.71     93.33 o
  -3   6  12      107.34       86.09     15.64 o
  -2   6  12      635.20      670.22     32.53 o
  -1   6  12     2011.44     2057.49     57.41 o
   0   6  12        8.04        7.87      7.65 o
   1   6  12        3.65        2.50     11.03 o
   2   6  12      792.69      758.35     56.30 o
   3   6  12      299.52      236.56     35.49 o
   4   6  12        8.93        0.00     16.16 o
   5   6  12      367.53      411.92     37.94 o
   6   6  12      233.26      221.62     38.19 o
   7   6  12       49.84       66.08     27.91 o
  -7   7  12      213.57      262.81     46.39 o
  -6   7  12       35.64       13.97     19.00 o
  -5   7  12      187.99      166.49     34.43 o
  -4   7  12      161.87      168.25     23.75 o
  -3   7  12      273.08      344.19     33.33 o
  -2   7  12     1131.72     1259.72     44.29 o
  -1   7  12      819.98      777.46     34.61 o
   0   7  12      224.40      218.87     24.63 o
   1   7  12     1211.46     1178.93    100.75 o
   2   7  12       63.84       50.09     20.99 o
   3   7  12      232.20      261.99     28.83 o
   4   7  12        0.38        0.00     10.40 o
   5   7  12       56.81       56.69     17.24 o
   6   7  12        9.45        9.56     19.78 o
   7   7  12       88.57       52.47     45.24 o
  -7   8  12      353.11      359.20     58.77 o
  -6   8  12        0.94        4.77     19.79 o
  -5   8  12      151.79       92.00     28.35 o
  -4   8  12      163.50      109.77     19.47 o
  -3   8  12       15.40       10.18      9.90 o
  -2   8  12      216.05      238.56     23.59 o
  -1   8  12     1332.42     1207.03     44.24 o
   0   8  12      142.19      162.97     21.32 o
   1   8  12      108.72       81.16     21.86 o
   2   8  12      841.07      790.82     40.35 o
   3   8  12       42.02       33.54     12.54 o
   4   8  12      195.11      202.93     26.02 o
   5   8  12      517.23      538.62     43.75 o
   6   8  12        0.80        0.00     18.93 o
  -7   9  12      240.90      249.79     53.76 o
  -6   9  12      253.29      243.38     44.56 o
  -5   9  12      171.52      118.79     34.18 o
  -4   9  12      474.52      481.98     40.46 o
  -3   9  12        0.17        0.00      8.29 o
  -2   9  12     1128.58     1181.41     44.46 o
  -1   9  12      762.32      820.13     36.90 o
   0   9  12       41.45       39.23     13.38 o
   1   9  12      233.59      195.50     24.81 o
   2   9  12     1226.17     1332.10     82.82 o
   3   9  12      796.50      819.86     45.76 o
   4   9  12       37.43       35.47     14.33 o
   5   9  12        8.20       14.98     14.21 o
   6   9  12       53.63       76.15     26.68 o
  -7  10  12      252.03      283.93     49.48 o
  -6  10  12      123.10      155.88     37.06 o
  -5  10  12      269.13      218.47     41.32 o
  -4  10  12      328.90      343.95     35.93 o
  -3  10  12      625.68      608.10     44.70 o
  -2  10  12      247.40      278.72     26.56 o
  -1  10  12      491.72      476.06     31.23 o
   0  10  12     1789.66     1787.21     55.01 o
   1  10  12       45.36       35.41     13.97 o
   2  10  12        2.92        3.69     13.19 o
   3  10  12      242.82      222.78     26.70 o
   4  10  12       86.64      113.99     20.18 o
   5  10  12      240.30      203.23     35.29 o
   6  10  12      103.28      202.84     53.04 o
  -6  11  12       70.15      100.96     28.88 o
  -5  11  12      522.16      508.65     60.54 o
  -4  11  12      179.30      169.89     27.65 o
  -3  11  12        6.93        0.00     11.51 o
  -2  11  12      216.67      198.65     19.88 o
  -1  11  12       21.90       14.52      9.49 o
   0  11  12      461.24      406.90     30.84 o
   1  11  12       89.36       81.43     21.44 o
   2  11  12       55.17       78.90     17.09 o
   3  11  12       83.33       79.52     16.92 o
   4  11  12      504.58      488.49     42.11 o
   5  11  12      157.86      228.49     37.91 o
   6  11  12       46.63       33.02     23.69 o
  -6  12  12       28.26        0.00     21.46 o
  -5  12  12      789.10      830.80     75.10 o
  -4  12  12      236.57      243.74     31.74 o
  -3  12  12      455.68      494.99     45.42 o
  -2  12  12       10.74        0.00     13.12 o
  -1  12  12        0.80        4.50      9.51 o
   0  12  12     1169.03     1241.19     47.79 o
   1  12  12       50.70       60.29     17.62 o
   2  12  12      134.77      171.82     26.21 o
   3  12  12      686.75      780.27     51.30 o
   4  12  12       14.96       19.89     15.28 o
   5  12  12       46.17       73.01     28.78 o
  -6  13  12       80.16      130.64     33.90 o
  -5  13  12        4.29       17.18     25.16 o
  -4  13  12       19.72       13.24     14.22 o
  -3  13  12        6.06        0.00     12.29 o
  -2  13  12        4.14        0.00      8.72 o
  -1  13  12      138.00      138.27     20.22 o
   0  13  12      402.15      344.15     30.41 o
   1  13  12       16.36       11.65     12.90 o
   2  13  12       90.17       76.00     20.07 o
   3  13  12       27.99       22.32     12.95 o
   4  13  12      505.70      443.65     42.83 o
   5  13  12       63.59       99.89     25.00 o
  -5  14  12       76.95       95.71     30.43 o
  -4  14  12      132.56      167.92     28.09 o
  -3  14  12       67.37       62.09     18.71 o
  -2  14  12      439.06      477.79     34.51 o
  -1  14  12       56.96       62.09     18.85 o
   0  14  12      452.09      530.60     38.32 o
   1  14  12       12.57       19.15     19.01 o
   2  14  12      429.73      450.70     43.20 o
   3  14  12       13.91        7.10     13.53 o
   4  14  12      225.02      277.01     34.51 o
   5  14  12        1.04        9.69     17.49 o
  -5  15  12      209.28      313.96     49.00 o
  -4  15  12        5.03        9.11     17.08 o
  -3  15  12        2.18        0.00     12.58 o
  -2  15  12       28.68       30.60     12.46 o
  -1  15  12       15.79       11.73     12.04 o
   0  15  12       49.76       73.24     16.19 o
   1  15  12       17.58       39.76     17.00 o
   2  15  12       15.34        7.43     16.28 o
   3  15  12        0.01        5.99     14.27 o
   4  15  12        0.47        0.00     15.24 o
  -4  16  12       31.46       50.87     25.89 o
  -3  16  12      274.03      336.13     40.28 o
  -2  16  12       70.96       63.44     15.46 o
  -1  16  12      342.37      389.29     34.54 o
   0  16  12      159.58      146.01     22.14 o
   1  16  12      283.71      289.17     37.40 o
   2  16  12        3.69        6.47     16.23 o
   3  16  12      186.26      259.03     36.47 o
   4  16  12       99.22      110.58     25.82 o
  -4  17  12        5.20       37.62     18.52 o
  -3  17  12      344.98      395.25     43.88 o
  -2  17  12        4.88        6.82     12.89 o
  -1  17  12        5.64       19.96     14.09 o
   0  17  12        6.29        6.97     14.55 o
   1  17  12       11.53       24.65     25.32 o
   2  17  12        3.95       26.03     20.83 o
   3  17  12      133.46      116.67     43.10 o
  -3  18  12      120.49       74.08     35.52 o
  -2  18  12      132.20      155.48     31.93 o
  -1  18  12       94.95      104.34     22.83 o
   0  18  12      102.28      120.69     24.89 o
   1  18  12       24.86        0.00     20.93 o
   2  18  12      128.84      123.15    108.02 o
  -1  19  12      190.92      264.31     39.16 o
   0  19  12        5.04       10.38     17.96 o
   1  19  12       25.91       26.95     24.73 o
  -7   0  13      618.57      638.88    100.57 o
  -5   0  13      534.98      673.96     86.97 o
  -3   0  13      492.61      473.12     31.82 o
  -1   0  13      263.07      192.56     40.01 o
   1   0  13      158.89      181.89     38.87 o
   3   0  13      106.88      110.52     34.00 o
   5   0  13      159.40      178.60     41.02 o
   7   0  13      142.83        0.00     33.86 o
  -8   1  13        9.01        4.13     46.99 o
  -7   1  13        0.69       22.53     23.36 o
  -6   1  13        0.74        0.00     20.58 o
  -5   1  13        7.03        0.00     12.66 o
  -4   1  13      439.01      401.63     52.51 o
  -3   1  13      901.93      995.62     30.60 o
  -2   1  13      294.42      257.08     19.23 o
  -1   1  13      871.77      928.61     40.86 o
   0   1  13      113.51      104.78     22.12 o
   1   1  13        0.26        0.00     10.62 o
   2   1  13      314.60      291.74     34.55 o
   3   1  13     3092.75     3561.27    114.90 o
   4   1  13       52.83       84.72     20.64 o
   5   1  13      291.38      315.11     65.50 o
   6   1  13        0.24        0.00     15.42 o
   7   1  13       53.22        8.07     23.61 o
  -8   2  13      375.53      353.83     57.38 o
  -7   2  13       10.97       49.88     25.74 o
  -6   2  13       98.69      129.25     25.14 o
  -5   2  13      340.03      419.73     39.00 o
  -4   2  13     5742.19     6230.92    139.20 o
  -3   2  13       78.99       87.80     13.49 o
  -2   2  13      467.60      513.64     23.68 o
  -1   2  13      455.25      485.20     29.79 o
   0   2  13      109.80      100.02     20.90 o
   1   2  13       17.87        0.00      9.78 o
   2   2  13      216.53      175.71     27.86 o
   3   2  13        0.78        2.04     21.58 o
   4   2  13      179.54      206.88     31.38 o
   5   2  13       18.55       36.47     30.70 o
   6   2  13       76.73       87.24     29.81 o
   7   2  13        2.50       21.72     30.96 o
  -8   3  13        8.28        0.00     44.49 o
  -7   3  13       84.47      130.53     74.63 o
  -6   3  13      102.93      117.31     24.19 o
  -5   3  13       47.25       62.56     18.55 o
  -4   3  13     1281.69     1245.94    102.42 o
  -3   3  13      197.06      155.83     25.91 o
  -2   3  13     2111.45     2265.99     53.47 o
  -1   3  13      112.49      100.60     15.10 o
   0   3  13      504.48      422.28     40.34 o
   1   3  13       24.53       18.40     13.80 o
   2   3  13      327.16      355.65     37.80 o
   3   3  13      176.35      227.01     31.98 o
   4   3  13       61.54       56.64     28.20 o
   5   3  13      124.09      114.92     27.01 o
   6   3  13      275.34      348.49     49.70 o
   7   3  13       13.44        9.88     22.31 o
  -7   4  13      727.04      897.10     72.41 o
  -6   4  13      121.33      142.45     51.15 o
  -5   4  13        0.78        8.06     12.74 o
  -4   4  13      464.93      390.69     44.85 o
  -3   4  13        0.49        0.00      6.50 o
  -2   4  13       98.82       83.01     13.35 o
  -1   4  13       84.92       68.24     13.34 o
   0   4  13     1578.42     1600.33     69.29 o
   1   4  13      567.05      523.12     45.20 o
   2   4  13       20.79       21.07     13.56 o
   3   4  13       35.30       64.62     16.43 o
   4   4  13       29.58        7.60     11.39 o
   5   4  13        0.39        0.00     11.77 o
   6   4  13      268.12      325.65     46.56 o
   7   4  13        2.44       36.44     59.66 o
  -7   5  13      508.86      631.39     97.71 o
  -6   5  13       19.02        0.00     18.64 o
  -5   5  13       62.68      104.58     29.91 o
  -4   5  13     2903.74     3044.12    122.32 o
  -3   5  13      314.86      215.01     26.62 o
  -2   5  13      500.89      499.98     30.95 o
  -1   5  13       70.18       41.59     11.29 o
   0   5  13      226.91      167.02     24.17 o
   1   5  13      116.94       94.47     30.60 o
   2   5  13        4.76       17.85     15.57 o
   3   5  13      391.72      396.60     44.99 o
   4   5  13      207.87      163.57     24.57 o
   5   5  13      540.70      522.55     43.73 o
   6   5  13       82.38       40.12     39.59 o
  -7   6  13      166.78      209.78     43.00 o
  -6   6  13      224.52      225.82     40.43 o
  -5   6  13      144.35       72.46     24.09 o
  -4   6  13      848.86      888.74     57.12 o
  -3   6  13      224.29      273.53     29.82 o
  -2   6  13      103.63       96.24     15.83 o
  -1   6  13      560.18      593.24     40.87 o
   0   6  13      203.68      187.51     23.95 o
   1   6  13       10.25        0.00     11.88 o
   2   6  13       26.48       30.29     14.33 o
   3   6  13        8.24        5.73     12.76 o
   4   6  13       73.57       72.45     17.17 o
   5   6  13       12.42       35.83     16.04 o
   6   6  13      173.51      240.23     39.29 o
  -7   7  13       16.17        4.33     21.10 o
  -6   7  13      157.70      217.87     39.27 o
  -5   7  13       54.21       33.43     18.92 o
  -4   7  13      184.58      155.00     24.71 o
  -3   7  13      479.42      496.51     39.89 o
  -2   7  13       52.34       43.00     11.67 o
  -1   7  13      992.52     1085.66     48.67 o
   0   7  13     5874.81     6467.28    137.57 o
   1   7  13       29.14        0.00     11.11 o
   2   7  13       25.44       10.81     12.94 o
   3   7  13       62.61       56.31     15.58 o
   4   7  13      375.28      392.87     38.35 o
   5   7  13       12.60       16.33     13.91 o
   6   7  13       53.69      109.98     28.39 o
  -7   8  13       11.22        0.00     20.44 o
  -6   8  13      218.44      234.25     42.42 o
  -5   8  13        3.75       26.39     18.89 o
  -4   8  13       51.75       25.23     13.43 o
  -3   8  13      428.45      434.32     38.37 o
  -2   8  13       79.13       85.37     15.37 o
  -1   8  13       26.17       22.34     10.31 o
   0   8  13     1275.17     1291.08     53.59 o
   1   8  13      550.10      494.04     79.17 o
   2   8  13      538.23      558.24     49.73 o
   3   8  13       14.16       17.36     11.87 o
   4   8  13      487.66      508.00     42.44 o
   5   8  13      268.81      243.73     31.23 o
   6   8  13        5.06       21.90     20.22 o
  -7   9  13       62.78       13.39     22.56 o
  -6   9  13       42.78       41.27     22.75 o
  -5   9  13       92.88       82.05     26.97 o
  -4   9  13      726.84      765.08     54.24 o
  -3   9  13       10.06        0.00      9.27 o
  -2   9  13        8.10        8.99      9.34 o
  -1   9  13      930.23      947.49     93.22 o
   0   9  13      118.84      112.93     19.42 o
   1   9  13       12.57        1.79     12.20 o
   2   9  13      536.32      528.68     49.93 o
   3   9  13      379.73      395.16     44.66 o
   4   9  13        9.84       16.94     13.36 o
   5   9  13       49.69       71.79     31.23 o
   6   9  13        7.10        0.00     18.39 o
  -6  10  13      314.67      401.92     57.28 o
  -5  10  13        5.78        0.00     14.18 o
  -4  10  13       36.20       43.64     18.25 o
  -3  10  13      558.34      568.96     44.88 o
  -2  10  13        2.99        4.60      8.68 o
  -1  10  13      177.13      173.04     24.73 o
   0  10  13      209.08      138.22     23.47 o
   1  10  13        0.05        0.00     10.39 o
   2  10  13      266.69      267.51     37.22 o
   3  10  13      176.44      226.06     34.04 o
   4  10  13      874.81      858.63     64.91 o
   5  10  13      165.61      115.02     23.49 o
   6  10  13        0.58       14.11     20.57 o
  -6  11  13       13.25        2.78     20.09 o
  -5  11  13      156.77      139.90     63.92 o
  -4  11  13      336.98      329.03     37.69 o
  -3  11  13       10.49       19.86     14.20 o
  -2  11  13      277.60      374.03     31.75 o
  -1  11  13       15.86        9.37     10.42 o
   0  11  13      319.03      303.38     28.18 o
   1  11  13      274.20      238.00     28.78 o
   2  11  13        9.95       12.54     14.45 o
   3  11  13       25.13       32.25     31.00 o
   4  11  13      498.79      579.11     57.55 o
   5  11  13      103.20       99.14     36.65 o
  -6  12  13      305.01      361.00     54.99 o
  -5  12  13       77.23      163.42     58.63 o
  -4  12  13      139.47      146.74     25.80 o
  -3  12  13      114.33      108.31     35.42 o
  -2  12  13       17.54        8.66     11.72 o
  -1  12  13        5.31        3.07     10.30 o
   0  12  13      132.04       99.63     17.82 o
   1  12  13        3.67        0.00     12.21 o
   2  12  13      434.20      383.69     40.14 o
   3  12  13      328.53      331.67     35.64 o
   4  12  13      363.20      358.95     45.38 o
   5  12  13        2.36        0.00     21.76 o
  -5  13  13        1.38       15.57     22.69 o
  -4  13  13        1.14        3.52     14.32 o
  -3  13  13       56.29       23.14     27.74 o
  -2  13  13      179.10      196.15     21.34 o
  -1  13  13      122.18      119.12     18.79 o
   0  13  13        5.59       18.04     12.17 o
   1  13  13       73.59       59.32     17.63 o
   2  13  13        1.90        8.51     14.58 o
   3  13  13      283.08      395.40     39.51 o
   4  13  13      931.24      896.54    119.20 o
   5  13  13        0.86        0.00     22.84 o
  -5  14  13        0.19        0.00     25.02 o
  -4  14  13        6.77        1.86     19.44 o
  -3  14  13      570.42      513.99     47.98 o
  -2  14  13        1.96        0.43     10.44 o
  -1  14  13      153.56      200.62     24.26 o
   0  14  13      141.19      156.84     23.25 o
   1  14  13       83.19      114.83     23.33 o
   2  14  13      123.82      187.04     40.96 o
   3  14  13      184.36      219.16     34.08 o
   4  14  13       82.34       81.86     24.71 o
  -4  15  13      652.04      665.14     76.88 o
  -3  15  13      299.70      352.57     40.73 o
  -2  15  13        1.62        0.00     11.56 o
  -1  15  13      302.89      301.36     30.66 o
   0  15  13      126.08      105.19     20.13 o
   1  15  13      110.47      119.13     26.75 o
   2  15  13       21.97        0.00     15.37 o
   3  15  13       60.41       74.40     20.65 o
   4  15  13        0.25        0.13     17.04 o
  -4  16  13       19.70       45.03     25.95 o
  -3  16  13        0.98        0.00     14.84 o
  -2  16  13       86.69      125.62     21.42 o
  -1  16  13      182.42      171.51     23.91 o
   0  16  13       24.95       16.84     16.90 o
   1  16  13       32.85        1.22     17.08 o
   2  16  13       88.92       97.87     25.36 o
   3  16  13      176.18      254.58     35.72 o
  -3  17  13       86.66       31.80     30.52 o
  -2  17  13       66.60       78.38     19.33 o
  -1  17  13       82.01       85.57     20.54 o
   0  17  13       29.30       33.87     18.01 o
   1  17  13       22.22       71.76     24.72 o
   2  17  13      195.28      104.18     87.02 o
  -2  18  13       33.51        8.85     29.23 o
  -1  18  13       33.01       44.03     18.85 o
   0  18  13        2.30        0.00     16.36 o
   1  18  13       90.87       45.19     27.44 o
  -6   0  14        3.04       25.91     34.22 o
  -4   0  14        2.32        0.00     23.34 o
  -2   0  14      412.82      419.91     32.90 o
   0   0  14      277.45      247.03     45.53 o
   2   0  14      443.10      417.90     60.20 o
   4   0  14        3.75        0.00     19.47 o
   6   0  14        1.48        0.00     28.70 o
  -7   1  14       73.62      123.83     36.10 o
  -6   1  14      479.69      482.19     59.77 o
  -5   1  14       67.94       87.05     28.61 o
  -4   1  14        6.97        1.09     12.57 o
  -3   1  14      205.16      200.47     17.15 o
  -2   1  14      955.81     1013.19     31.81 o
  -1   1  14        3.19        3.29     13.42 o
   0   1  14     1060.50     1044.49     55.95 o
   1   1  14      406.93      308.44     37.28 o
   2   1  14      306.92      305.20     37.03 o
   3   1  14       47.40       78.95     20.34 o
   4   1  14        8.27       16.85     14.44 o
   5   1  14      227.01      317.49     42.34 o
   6   1  14       34.75       38.34     27.58 o
  -7   2  14        0.03        0.00     24.80 o
  -6   2  14        8.73       27.31     25.41 o
  -5   2  14       37.43       30.66     15.77 o
  -4   2  14       40.06       39.25     15.93 o
  -3   2  14      345.34      334.97     24.32 o
  -2   2  14        4.41        0.00      6.62 o
  -1   2  14       20.13       21.92     10.79 o
   0   2  14      134.57      126.74     24.78 o
   1   2  14     1309.55     1204.24     62.81 o
   2   2  14        5.48        0.00     10.81 o
   3   2  14        0.68        6.32     13.81 o
   4   2  14       37.44       39.28     18.29 o
   5   2  14      464.32      552.40     47.96 o
   6   2  14       26.29        0.00     25.73 o
  -7   3  14      817.40     1125.43    134.00 o
  -6   3  14      285.67      312.45     37.54 o
  -5   3  14        1.32        6.13     14.28 o
  -4   3  14     2018.35     2181.53     75.79 o
  -3   3  14      610.36      543.82     32.30 o
  -2   3  14      362.24      313.43     23.74 o
  -1   3  14      464.13      428.88     33.47 o
   0   3  14        0.56        7.48     11.45 o
   1   3  14        3.26        6.73     18.79 o
   2   3  14      114.74      122.73     30.49 o
   3   3  14      250.15      222.59     58.09 o
   4   3  14      227.26      189.38     30.46 o
   5   3  14       41.96       63.58     31.23 o
   6   3  14       87.83      148.81     33.42 o
  -7   4  14        4.79       40.73     42.09 o
  -6   4  14      368.54      427.48     53.15 o
  -5   4  14       51.71       57.21     23.26 o
  -4   4  14      150.77      151.65     23.58 o
  -3   4  14       61.53       62.52     13.27 o
  -2   4  14      126.14       85.78     15.00 o
  -1   4  14      100.04      120.68     19.47 o
   0   4  14       66.24       83.64     20.42 o
   1   4  14      392.79      377.21     41.25 o
   2   4  14      249.39      228.75     38.83 o
   3   4  14        0.04        5.50     20.83 o
   4   4  14      174.67      170.45     25.59 o
   5   4  14        4.86        0.00     18.86 o
   6   4  14      294.83      327.59     48.86 o
  -7   5  14        0.04        0.00     20.86 o
  -6   5  14      507.69      579.03     61.50 o
  -5   5  14      302.76      313.22     73.80 o
  -4   5  14     1259.31     1346.02     83.34 o
  -3   5  14      975.51      981.01     40.23 o
  -2   5  14      220.31      205.28     21.57 o
  -1   5  14      306.33      257.92     27.28 o
   0   5  14      178.69      136.17     26.04 o
   1   5  14      380.21      312.55     52.51 o
   2   5  14      774.37      832.20    119.58 o
   3   5  14       85.21       83.11     26.34 o
   4   5  14      287.48      313.42     34.14 o
   5   5  14       62.15       51.47     18.74 o
   6   5  14       17.81       28.90     32.46 o
  -7   6  14       69.35       58.80     28.69 o
  -6   6  14       12.82        0.00     20.20 o
  -5   6  14       80.82       56.34     24.58 o
  -4   6  14        9.68       28.23     16.12 o
  -3   6  14      532.95      550.99     34.33 o
  -2   6  14       10.09        6.71      9.16 o
  -1   6  14     1535.65     1763.92     62.71 o
   0   6  14      224.09      186.86     30.17 o
   1   6  14      418.00      311.42     41.73 o
   2   6  14       27.90       33.07     14.91 o
   3   6  14      149.71      146.87     23.89 o
   4   6  14       24.92       35.44     16.47 o
   5   6  14       36.75       36.90     17.14 o
   6   6  14      105.70      203.06     37.61 o
  -7   7  14      518.03      633.44     90.41 o
  -6   7  14       49.99       88.65     31.20 o
  -5   7  14      923.08      911.54     69.42 o
  -4   7  14       24.29       33.73     13.80 o
  -3   7  14       60.89       66.53     14.77 o
  -2   7  14      322.76      345.19     30.73 o
  -1   7  14      360.09      305.34     30.51 o
   0   7  14     2509.83     2722.32    127.38 o
   1   7  14      586.15      595.39    101.40 o
   2   7  14      127.46      133.32     25.05 o
   3   7  14       30.40       54.44     15.00 o
   4   7  14        0.42        2.55     12.94 o
   5   7  14        8.99       23.16     15.07 o
   6   7  14        6.97        0.00     19.49 o
  -7   8  14        0.08       13.20     23.90 o
  -6   8  14        0.98        0.00     28.96 o
  -5   8  14       80.33       49.65     23.43 o
  -4   8  14      381.90      398.65     39.11 o
  -3   8  14        0.05        1.32      9.61 o
  -2   8  14      103.95       88.67     18.57 o
  -1   8  14       34.76       57.03     15.14 o
   0   8  14      978.99      950.04     47.22 o
   1   8  14       17.86       23.19     17.01 o
   2   8  14      115.89       73.50     18.98 o
   3   8  14       13.44       21.67     16.61 o
   4   8  14      123.57      100.18     21.32 o
   5   8  14       63.18       70.24     20.03 o
   6   8  14       45.63       59.52     26.84 o
  -6   9  14      248.50      162.65     52.08 o
  -5   9  14       56.90       27.76     62.99 o
  -4   9  14        5.02       15.55     15.97 o
  -3   9  14      281.80      270.79     33.35 o
  -2   9  14     1082.56     1180.21     54.06 o
  -1   9  14       16.85       27.68     12.96 o
   0   9  14      122.93      104.60     23.94 o
   1   9  14      148.41      108.88     24.39 o
   2   9  14       62.21       57.17     19.99 o
   3   9  14      203.68      188.95     31.30 o
   4   9  14      170.55      144.11     25.13 o
   5   9  14        7.24        0.00     14.84 o
  -6  10  14       15.10       25.24     34.65 o
  -5  10  14      103.03      108.27     52.40 o
  -4  10  14       70.52       47.65     20.89 o
  -3  10  14      558.02      542.41     45.28 o
  -2  10  14      211.34      212.10     24.15 o
  -1  10  14        2.85        8.90     10.80 o
   0  10  14     1188.57     1328.91     58.17 o
   1  10  14      106.59      123.97     26.51 o
   2  10  14      214.28      167.32     31.86 o
   3  10  14       40.42       27.40     17.69 o
   4  10  14      551.73      487.55    100.29 o
   5  10  14      157.25      190.32     35.03 o
  -6  11  14        8.66       28.57     25.62 o
  -5  11  14      315.16      337.41     52.63 o
  -4  11  14      170.39      187.34     27.95 o
  -3  11  14       31.26       38.52     16.91 o
  -2  11  14      165.38      155.71     21.03 o
  -1  11  14      527.82      558.83     43.38 o
   0  11  14      269.29      283.54     32.23 o
   1  11  14       15.20        6.74     15.89 o
   2  11  14       16.96       17.54     17.90 o
   3  11  14       25.70       37.42     18.80 o
   4  11  14      391.72      433.09     50.54 o
   5  11  14       13.22       57.12     27.42 o
  -5  12  14       71.84       24.05     38.62 o
  -4  12  14      422.76      399.08     41.95 o
  -3  12  14      337.17      418.04     42.06 o
  -2  12  14        0.10       11.05     10.69 o
  -1  12  14       19.45        0.00     18.89 o
   0  12  14       60.93       42.52     30.76 o
   1  12  14      279.77      296.06     41.64 o
   2  12  14       79.51       40.02     20.29 o
   3  12  14       46.76       28.49     20.03 o
   4  12  14      332.88      397.42     51.77 o
  -5  13  14       60.87       68.91     28.48 o
  -4  13  14       13.98       24.70     15.39 o
  -3  13  14      162.99      222.64     39.04 o
  -2  13  14      691.99      707.55     44.39 o
  -1  13  14        9.99       12.67     12.24 o
   0  13  14       53.76       37.68     13.33 o
   1  13  14        0.02        3.21     12.92 o
   2  13  14        2.89        2.43     15.01 o
   3  13  14        5.54       24.89     24.48 o
   4  13  14      642.72      644.59     98.96 o
  -4  14  14        0.01        0.00     14.35 o
  -3  14  14      183.67      175.13     29.67 o
  -2  14  14      131.50      131.51     24.99 o
  -1  14  14       39.87       35.21     13.50 o
   0  14  14       81.06       59.96     16.62 o
   1  14  14        1.44        0.00     18.19 o
   2  14  14      157.60      136.80     25.54 o
   3  14  14        0.53        0.00     13.45 o
   4  14  14        0.14       33.11     21.06 o
  -4  15  14       44.10       50.42     20.85 o
  -3  15  14       33.99       19.40     16.47 o
  -2  15  14      368.68      387.96     35.15 o
  -1  15  14      167.08      182.62     24.48 o
   0  15  14      282.66      263.16     30.13 o
   1  15  14      563.72      594.99     52.22 o
   2  15  14       70.40      102.10     24.28 o
   3  15  14       37.58       33.34     32.28 o
  -3  16  14        2.47        0.49     16.60 o
  -2  16  14       11.08       13.31     14.72 o
  -1  16  14      186.12      250.17     30.55 o
   0  16  14       70.56       57.31     19.94 o
   1  16  14      625.61      819.52     62.26 o
   2  16  14       40.07       37.22     21.26 o
  -2  17  14        2.50        0.00     13.76 o
  -1  17  14      167.99      273.72     47.88 o
   0  17  14        5.22       57.91     18.69 o
   1  17  14       81.58       18.82     28.58 o
  -7   0  15        9.87       22.33     39.80 o
  -5   0  15      383.49      244.89     62.35 o
  -3   0  15       94.15      105.26     18.63 o
  -1   0  15      957.43      973.75     78.17 o
   1   0  15      282.33      228.28     46.17 o
   3   0  15     1070.85     1027.79     86.04 o
   5   0  15       14.55       39.16     27.77 o
  -7   1  15        2.66        2.00     27.75 o
  -6   1  15      187.85      167.67     39.23 o
  -5   1  15        0.30        9.11     23.79 o
  -4   1  15      224.15      233.29     41.61 o
  -3   1  15      130.75      125.09     16.27 o
  -2   1  15        2.03        2.56      7.04 o
  -1   1  15      146.24      137.16     25.03 o
   0   1  15      524.81      563.87     48.63 o
   1   1  15       17.64       19.89     13.48 o
   2   1  15      228.97      251.64     36.87 o
   3   1  15      693.22      668.05     56.45 o
   4   1  15        0.21        0.00     13.81 o
   5   1  15        4.02        0.00     17.38 o
   6   1  15        6.71        6.87     20.48 o
  -7   2  15      100.43      105.95     36.93 o
  -6   2  15       38.01       48.89     27.76 o
  -5   2  15       12.86        4.54     21.50 o
  -4   2  15      463.50      463.72     40.68 o
  -3   2  15      363.10      349.90     32.67 o
  -2   2  15      299.53      308.06     24.08 o
  -1   2  15        4.63        0.00     11.94 o
   0   2  15      319.73      289.47     51.61 o
   1   2  15       14.62       32.39     15.03 o
   2   2  15      242.38      324.02     41.84 o
   3   2  15       20.49       61.33     20.65 o
   4   2  15      236.99      224.85     39.16 o
   5   2  15       21.48        2.55     15.88 o
   6   2  15       82.42       49.23     29.00 o
  -7   3  15        1.51       43.31     45.46 o
  -6   3  15        0.32       23.62     33.00 o
  -5   3  15      180.07      171.22     37.62 o
  -4   3  15      413.10      364.08     45.42 o
  -3   3  15        2.24        0.00      8.45 o
  -2   3  15       77.15       73.80     13.07 o
  -1   3  15       30.98       20.79     11.70 o
   0   3  15      366.31      415.07     44.16 o
   1   3  15       67.34       44.55     17.52 o
   2   3  15        4.30        0.00     22.33 o
   3   3  15       19.30       11.59     12.69 o
   4   3  15       91.48      115.43     69.15 o
   5   3  15      345.60      450.09     44.35 o
   6   3  15       31.76       31.39     46.17 o
  -7   4  15      136.80      159.99     61.35 o
  -6   4  15       10.85        4.01     20.09 o
  -5   4  15      233.90      212.09     63.64 o
  -4   4  15       25.65       41.03     19.15 o
  -3   4  15        2.47       13.07     10.31 o
  -2   4  15        1.70        4.41      9.85 o
  -1   4  15       18.58       10.51      9.11 o
   0   4  15      371.82      389.74     43.45 o
   1   4  15     1602.56     1662.46     78.38 o
   2   4  15       56.31       65.53     19.85 o
   3   4  15       16.09       16.57     17.39 o
   4   4  15      222.64      246.68     30.91 o
   5   4  15        6.50       19.97     15.83 o
   6   4  15      179.84      216.03     85.61 o
  -7   5  15       18.67       13.44     26.27 o
  -6   5  15        0.82       12.36     21.29 o
  -5   5  15       12.41       18.82     18.63 o
  -4   5  15       29.63       22.96     14.79 o
  -3   5  15      353.88      339.32     29.40 o
  -2   5  15        6.62        7.90      9.36 o
  -1   5  15      154.80      146.16     21.73 o
   0   5  15      195.22      176.04     29.40 o
   1   5  15       86.39      120.98     25.84 o
   2   5  15        0.05        0.00     12.78 o
   3   5  15      125.14      144.05     26.41 o
   4   5  15       17.49        0.00     13.13 o
   5   5  15      413.93      544.61     47.75 o
   6   5  15      299.58      341.75     51.78 o
  -6   6  15      164.14      159.07     37.48 o
  -5   6  15      123.34      144.75     33.57 o
  -4   6  15      172.90      175.06     26.31 o
  -3   6  15     1184.28     1162.25     46.49 o
  -2   6  15      941.84      945.27     42.41 o
  -1   6  15       64.85       50.83     14.42 o
   0   6  15       14.18        6.12     16.86 o
   1   6  15       62.02       62.07     21.64 o
   2   6  15        0.72        0.00     14.32 o
   3   6  15      191.07      198.56     27.35 o
   4   6  15      159.18      188.58     27.92 o
   5   6  15       30.20        0.00     17.92 o
  -6   7  15        3.45       12.00     20.84 o
  -5   7  15        8.35        0.00     15.00 o
  -4   7  15      589.60      545.33     44.27 o
  -3   7  15      256.58      262.12     27.20 o
  -2   7  15      848.37      861.64     50.26 o
  -1   7  15        1.59        0.00     10.01 o
   0   7  15      106.37      124.93     37.72 o
   1   7  15       55.10       28.65     17.68 o
   2   7  15        9.03       14.28     21.87 o
   3   7  15        0.05       11.94     12.27 o
   4   7  15      215.28      261.50     32.69 o
   5   7  15        0.17       19.34     16.30 o
  -6   8  15       65.32       32.06     26.56 o
  -5   8  15      269.87      275.86     57.12 o
  -4   8  15      115.37      156.89     25.54 o
  -3   8  15     1120.90     1157.13     57.23 o
  -2   8  15      237.14      272.43     27.58 o
  -1   8  15     3942.06     4636.23    117.39 o
   0   8  15       92.94       52.65     21.49 o
   1   8  15       12.59        4.77     15.07 o
   2   8  15        1.98        0.00     13.69 o
   3   8  15      131.05      185.82     59.24 o
   4   8  15       68.54       52.53     19.26 o
   5   8  15        1.16       21.55     15.55 o
  -6   9  15       60.51       48.71     34.25 o
  -5   9  15       58.75       70.57     30.37 o
  -4   9  15        1.04        0.00     14.29 o
  -3   9  15     1693.36     1891.20     74.96 o
  -2   9  15      121.93      126.72     20.61 o
  -1   9  15      318.44      287.36     31.47 o
   0   9  15      885.50      873.16     49.09 o
   1   9  15        1.39       24.75     16.16 o
   2   9  15        3.47        0.00     13.26 o
   3   9  15      173.54      215.33     34.19 o
   4   9  15      235.93      232.87     36.12 o
   5   9  15      179.22      223.02     32.03 o
  -6  10  15      250.23       85.40    110.27 o
  -5  10  15       89.16      179.64     40.94 o
  -4  10  15       98.36       75.35     20.38 o
  -3  10  15      810.80      858.36     60.25 o
  -2  10  15       87.35       66.62     16.39 o
  -1  10  15      203.11      208.16     27.89 o
   0  10  15      251.71      270.82     31.44 o
   1  10  15       28.45       19.89     16.04 o
   2  10  15      201.84      236.33     37.76 o
   3  10  15      158.38      205.38     35.24 o
   4  10  15      251.71      242.85     44.45 o
   5  10  15       22.38        0.00     18.85 o
  -5  11  15       13.81       32.38     43.20 o
  -4  11  15       43.75       53.24     17.76 o
  -3  11  15      182.69      208.45     30.19 o
  -2  11  15       29.25        9.14     11.70 o
  -1  11  15        0.05        0.00     10.83 o
   0  11  15        0.63        9.15     13.50 o
   1  11  15        7.89       26.05     19.92 o
   2  11  15        2.26        0.00     19.40 o
   3  11  15       84.77       49.79     20.04 o
   4  11  15      412.39      376.27     62.64 o
  -5  12  15       15.39       25.92     20.54 o
  -4  12  15       51.43       55.53     17.82 o
  -3  12  15      151.81      177.07     28.39 o
  -2  12  15      453.48      423.62     39.96 o
  -1  12  15       36.86       13.05     13.57 o
   0  12  15      538.23      576.07     46.82 o
   1  12  15      104.89      107.17     28.17 o
   2  12  15      157.12      185.73     36.85 o
   3  12  15       78.09      110.98     27.39 o
   4  12  15      644.69      657.10     65.78 o
  -4  13  15       32.04       68.91     20.81 o
  -3  13  15        7.27       14.51     14.45 o
  -2  13  15        0.52        0.00     12.11 o
  -1  13  15       50.46       46.72     18.44 o
   0  13  15       84.61       83.52     19.27 o
   1  13  15        2.93        0.00     19.47 o
   2  13  15        3.50        7.33     18.83 o
   3  13  15      231.13      369.02     50.24 o
  -4  14  15       56.30       82.67     22.53 o
  -3  14  15      213.12      203.94     31.15 o
  -2  14  15       39.95       51.36     18.20 o
  -1  14  15      754.69      896.64     58.72 o
   0  14  15      141.06      175.53     29.00 o
   1  14  15       65.57       90.10     28.23 o
   2  14  15       10.23       40.01     48.57 o
   3  14  15      330.00      369.67     51.39 o
  -3  15  15      520.97      578.65     78.49 o
  -2  15  15       76.11       62.74     29.18 o
  -1  15  15        3.66        0.00     14.09 o
   0  15  15       36.96       48.72     17.15 o
   1  15  15      453.19      551.55     61.06 o
   2  15  15       65.67       34.41     32.75 o
  -2  16  15      210.23       47.62     59.23 o
  -1  16  15       28.97       33.33     16.46 o
   0  16  15      197.30      290.40     38.25 o
   1  16  15       21.64        6.97     20.77 o
  -6   0  16     1994.10     1869.75    145.96 o
  -4   0  16      549.93      663.93     91.20 o
  -2   0  16      274.64      301.79     31.80 o
   0   0  16      103.06       99.21     34.79 o
   2   0  16       42.97      124.70     34.79 o
   4   0  16      173.25      226.49     53.40 o
  -7   1  16      133.47      155.52     41.88 o
  -6   1  16      115.71      134.92     39.00 o
  -5   1  16       93.42      106.99     33.38 o
  -4   1  16        4.03       15.54     24.02 o
  -3   1  16       56.80       67.97     13.24 o
  -2   1  16      451.86      415.89     28.41 o
  -1   1  16      202.24      191.45     35.93 o
   0   1  16      516.15      632.52     54.02 o
   1   1  16      979.85     1029.99     83.32 o
   2   1  16       69.99       43.81     18.33 o
   3   1  16       19.35       11.60     18.97 o
   4   1  16      118.70      160.41     31.34 o
   5   1  16      169.05      295.64     77.81 o
  -6   2  16      106.47      114.68     50.18 o
  -5   2  16       75.80      104.80     49.68 o
  -4   2  16       12.54        4.23     13.05 o
  -3   2  16      154.39      151.83     18.53 o
  -2   2  16        0.00       18.68     10.15 o
  -1   2  16        2.78       24.18     15.97 o
   0   2  16      143.08      124.94     26.32 o
   1   2  16       94.93      116.67     26.60 o
   2   2  16       75.32       35.44     35.22 o
   3   2  16        1.53        0.00     13.31 o
   4   2  16       12.41       37.70     39.48 o
   5   2  16        7.49        3.43     18.17 o
  -6   3  16        0.26        0.00     35.72 o
  -5   3  16      216.04      207.18     51.40 o
  -4   3  16      214.53      214.32     37.34 o
  -3   3  16      658.52      724.25     39.85 o
  -2   3  16       12.40       11.01      9.93 o
  -1   3  16      507.36      554.90     56.77 o
   0   3  16       19.21        7.24     14.72 o
   1   3  16     1025.58      919.79     58.70 o
   2   3  16       28.39       23.66     17.57 o
   3   3  16       95.93      144.60     40.95 o
   4   3  16       45.89       69.89     22.33 o
   5   3  16        3.03       14.45     17.63 o
  -6   4  16       26.14        5.23     39.73 o
  -5   4  16        4.85       10.32     22.30 o
  -4   4  16      296.80      321.41     45.78 o
  -3   4  16       26.55       25.62     12.29 o
  -2   4  16        0.90        4.20     10.73 o
  -1   4  16      793.52      917.98     46.57 o
   0   4  16      575.74      693.65     56.87 o
   1   4  16      810.97      819.99     62.59 o
   2   4  16        4.96       11.03     15.16 o
   3   4  16        0.10       14.48     14.40 o
   4   4  16       79.12       94.43     22.77 o
   5   4  16       67.49       74.29     22.94 o
  -6   5  16       63.41       25.80     24.03 o
  -5   5  16       97.85       97.12     29.88 o
  -4   5  16      315.07      284.32     43.37 o
  -3   5  16     1261.44     1331.22     50.34 o
  -2   5  16       20.25       21.05     13.33 o
  -1   5  16       65.32       67.83     16.37 o
   0   5  16      133.92       99.34     52.86 o
   1   5  16      584.06      667.06     57.33 o
   2   5  16      222.78      180.95     31.61 o
   3   5  16       13.64        0.00     14.63 o
   4   5  16      167.11      180.86     28.57 o
   5   5  16       11.12       10.80     18.23 o
  -6   6  16      168.44      177.89     39.86 o
  -5   6  16       21.51       31.33     21.24 o
  -4   6  16      146.27      172.93     26.86 o
  -3   6  16     2281.78     2607.91     73.66 o
  -2   6  16      131.79      146.14     20.96 o
  -1   6  16     1164.30     1448.23     60.46 o
   0   6  16       42.80       51.03     19.95 o
   1   6  16      549.27      556.97     95.81 o
   2   6  16      151.91      138.35     57.30 o
   3   6  16        2.57        0.00     11.81 o
   4   6  16      119.74      143.29     27.04 o
   5   6  16        2.42       36.85     19.31 o
  -6   7  16      694.17      696.00     92.13 o
  -5   7  16      181.79      178.77     38.60 o
  -4   7  16      579.62      672.85     50.02 o
  -3   7  16     1147.54     1226.78     59.06 o
  -2   7  16      422.32      436.64     34.84 o
  -1   7  16       49.59       50.15     24.25 o
   0   7  16        0.00        0.00     13.64 o
   1   7  16      832.45      880.56     66.07 o
   2   7  16      109.61      116.23     44.52 o
   3   7  16       75.36       76.01     34.15 o
   4   7  16        0.27        1.16     13.85 o
   5   7  16      113.95       89.26     23.17 o
  -6   8  16      434.51      646.40     91.13 o
  -5   8  16      286.75      385.01     69.01 o
  -4   8  16       63.25       22.57     17.16 o
  -3   8  16     1697.56     1977.05     84.65 o
  -2   8  16      519.07      479.83     36.40 o
  -1   8  16        3.49        0.00     11.08 o
   0   8  16       77.20       51.53     19.42 o
   1   8  16       56.06       51.68     36.69 o
   2   8  16       14.69        0.00     14.58 o
   3   8  16        0.77        0.00     14.38 o
   4   8  16        0.01        2.54     34.61 o
   5   8  16       31.92       48.47     19.78 o
  -5   9  16        0.36        0.94     23.23 o
  -4   9  16      683.24      734.17     53.96 o
  -3   9  16       72.31       63.39     18.75 o
  -2   9  16       42.23       24.77     13.39 o
  -1   9  16      132.38      140.84     22.79 o
   0   9  16      257.92      331.82     43.55 o
   1   9  16       41.41       23.29     19.63 o
   2   9  16      230.53      313.51     45.01 o
   3   9  16       63.12       51.16     32.96 o
   4   9  16      240.98      235.03     40.18 o
  -5  10  16        3.71       20.21     22.99 o
  -4  10  16      113.49      119.72     24.79 o
  -3  10  16        0.23       15.03     14.14 o
  -2  10  16        0.40        0.00     13.38 o
  -1  10  16        5.99       20.50     12.68 o
   0  10  16       44.50       44.88     26.52 o
   1  10  16      226.73      276.23     40.61 o
   2  10  16        2.60       12.83     18.92 o
   3  10  16       26.46       10.57     20.47 o
   4  10  16       51.56       73.44     24.39 o
  -5  11  16      260.75      154.53    144.56 o
  -4  11  16       10.78       11.07     16.11 o
  -3  11  16       51.08       65.66     20.12 o
  -2  11  16       18.57       13.23     18.61 o
  -1  11  16       38.37       28.32     15.81 o
   0  11  16       45.21       48.11     19.15 o
   1  11  16      140.88      136.22     31.05 o
   2  11  16       11.94        0.00     19.00 o
   3  11  16      263.40      210.82    106.19 o
   4  11  16      242.58      195.17     37.66 o
  -4  12  16       46.53       46.56     18.61 o
  -3  12  16       56.96       83.99     21.13 o
  -2  12  16        0.17        8.03     12.88 o
  -1  12  16      191.66      179.49     26.90 o
   0  12  16        8.29        0.00     23.55 o
   1  12  16      130.72       93.20     30.34 o
   2  12  16        2.88       14.58     20.17 o
   3  12  16      105.14       71.75     37.72 o
  -4  13  16      376.75      471.93     54.97 o
  -3  13  16        0.27        0.00     15.15 o
  -2  13  16       95.36      104.70     23.91 o
  -1  13  16       57.66       58.60     19.15 o
   0  13  16      194.78      300.69     45.43 o
   1  13  16       45.68        3.39     20.07 o
   2  13  16       33.70       10.14     22.84 o
   3  13  16       62.98      115.60     29.66 o
  -3  14  16       67.82       72.41     30.50 o
  -2  14  16       93.55       72.13     21.30 o
  -1  14  16        0.49        0.00     16.36 o
   0  14  16       44.64       20.31     22.93 o
   1  14  16      160.79      157.05     51.97 o
   2  14  16       88.17       31.31     45.63 o
  -2  15  16      362.42       93.58     95.54 o
  -1  15  16       61.80        3.46     22.41 o
   0  15  16       69.73       36.54     57.80 o
   1  15  16      430.39      641.24     93.56 o
  -5   0  17      143.98      168.86     57.27 o
  -3   0  17       13.11        0.00     19.34 o
  -1   0  17     1241.38     1144.54     92.91 o
   1   0  17      412.80      414.25     66.72 o
   3   0  17      189.03      351.76     62.49 o
   5   0  17      198.02      179.17     52.11 o
  -6   1  17      120.30      106.09     51.68 o
  -5   1  17        5.05       23.99     27.35 o
  -4   1  17      220.47      345.23     53.13 o
  -3   1  17     1100.19     1216.30     49.40 o
  -2   1  17      101.46      124.51     21.89 o
  -1   1  17      231.67      217.65     35.26 o
   0   1  17        3.97        8.43     14.95 o
   1   1  17       20.43       17.90     23.16 o
   2   1  17      175.67      159.35     30.17 o
   3   1  17      236.66      278.31     53.83 o
   4   1  17        8.15       22.41     19.49 o
   5   1  17       36.45       16.39     54.90 o
  -6   2  17      234.29      209.31     66.57 o
  -5   2  17       25.08       40.80     41.73 o
  -4   2  17        5.22        0.00     32.43 o
  -3   2  17        4.18       14.82     10.75 o
  -2   2  17     1557.00     1700.31     83.44 o
  -1   2  17      156.17      167.10     52.97 o
   0   2  17       79.63       93.21     27.09 o
   1   2  17       32.03       38.95     18.10 o
   2   2  17       34.68       15.67     16.12 o
   3   2  17       95.80       70.34     24.15 o
   4   2  17      486.62      579.59     59.85 o
   5   2  17       10.44       17.40     25.91 o
  -6   3  17      776.50      725.64    114.75 o
  -5   3  17      130.18      140.80     57.19 o
  -4   3  17      652.29      758.85     90.62 o
  -3   3  17       42.19       28.32     12.70 o
  -2   3  17      216.38      244.39     29.85 o
  -1   3  17      246.82      198.68     51.68 o
   0   3  17       10.62       10.09     25.56 o
   1   3  17      588.37      638.89     58.28 o
   2   3  17       10.27        9.33     35.08 o
   3   3  17       23.13       34.16     23.77 o
   4   3  17       34.98       37.74     20.25 o
   5   3  17       25.10        0.00     19.45 o
  -6   4  17       52.52      101.58     57.98 o
  -5   4  17       21.37       42.16     21.32 o
  -4   4  17      342.30      427.74     51.66 o
  -3   4  17       24.83       12.67     11.17 o
  -2   4  17      801.72      902.57     47.12 o
  -1   4  17      129.85      158.51     30.44 o
   0   4  17       64.73       37.41     23.16 o
   1   4  17      359.40      328.86     43.64 o
   2   4  17       16.07       20.59     22.51 o
   3   4  17      220.56      231.32     37.47 o
   4   4  17      661.84      658.32     55.05 o
   5   4  17      120.21      199.04     30.39 o
  -6   5  17       61.68       59.92     48.75 o
  -5   5  17      522.64      549.23     69.83 o
  -4   5  17      144.68      190.59     37.76 o
  -3   5  17      235.10      245.25     31.57 o
  -2   5  17       36.67       60.32     16.74 o
  -1   5  17      319.32      266.65     38.90 o
   0   5  17       57.36       59.90     26.63 o
   1   5  17      723.41      843.41     66.83 o
   2   5  17      440.62      507.01     62.49 o
   3   5  17       87.80      137.93     30.50 o
   4   5  17       17.27        0.00     21.10 o
   5   5  17        0.81       27.80     30.75 o
  -6   6  17        2.59        2.44     24.41 o
  -5   6  17        0.31        0.00     19.02 o
  -4   6  17        0.58        0.00     18.65 o
  -3   6  17      638.96      771.08     53.86 o
  -2   6  17      359.31      328.77     34.75 o
  -1   6  17       46.59       64.05     17.31 o
   0   6  17       44.71       36.87     19.13 o
   1   6  17      794.24      892.25     68.18 o
   2   6  17        2.02        9.03     16.40 o
   3   6  17      349.92      392.62     49.62 o
   4   6  17       15.84       12.14     17.16 o
  -5   7  17      101.86      124.08     42.16 o
  -4   7  17        5.65       17.53     33.54 o
  -3   7  17      132.15      183.04     28.24 o
  -2   7  17      246.83      243.33     40.42 o
  -1   7  17      184.32      217.85     27.65 o
   0   7  17      165.51      177.65     32.48 o
   1   7  17      867.17      872.67     67.87 o
   2   7  17      130.78      108.32     29.78 o
   3   7  17        9.31       51.46     33.82 o
   4   7  17       77.20       67.84     26.99 o
  -5   8  17       50.90       44.91     24.33 o
  -4   8  17      101.31      146.47     28.78 o
  -3   8  17       41.01       24.95     15.95 o
  -2   8  17       25.35       27.85     21.07 o
  -1   8  17       56.66       88.19     23.57 o
   0   8  17       11.72       47.28     18.15 o
   1   8  17       14.59       50.79     26.56 o
   2   8  17      250.82      286.03     42.59 o
   3   8  17       32.64       21.63     19.57 o
   4   8  17       85.68      104.69     27.06 o
  -5   9  17      770.58      864.58    104.87 o
  -4   9  17        3.10        3.27     14.89 o
  -3   9  17      322.67      359.36     39.63 o
  -2   9  17      265.64      282.34     33.12 o
  -1   9  17      240.01      221.16     29.15 o
   0   9  17       33.49       28.35     20.29 o
   1   9  17        2.59        6.50     28.70 o
   2   9  17        0.60        0.00     18.30 o
   3   9  17       57.48       69.31     24.02 o
   4   9  17       20.72       18.29     24.48 o
  -4  10  17      507.84      504.61     57.47 o
  -3  10  17       77.50      126.26     24.68 o
  -2  10  17       97.13       80.76     20.74 o
  -1  10  17       97.85      111.43     25.48 o
   0  10  17      115.60      168.20     35.58 o
   1  10  17        0.38        3.47     18.20 o
   2  10  17       90.66       45.52     25.43 o
   3  10  17        0.67        5.65     27.34 o
  -4  11  17       26.68       15.23     17.78 o
  -3  11  17       26.18        7.76     15.75 o
  -2  11  17        8.02       20.48     15.05 o
  -1  11  17      119.56       77.15     20.56 o
   0  11  17      498.03      565.13     60.63 o
   1  11  17        6.12        1.41     19.97 o
   2  11  17       21.93        0.00     53.72 o
   3  11  17        9.53        0.00     17.80 o
  -3  12  17      655.41      837.02     62.25 o
  -2  12  17        5.70       35.39     16.61 o
  -1  12  17        0.92        8.04     14.28 o
   0  12  17      140.39      161.12     34.61 o
   1  12  17       18.91        5.98     22.31 o
   2  12  17      117.10       58.52     53.40 o
  -3  13  17      219.52      259.72     53.48 o
  -2  13  17       60.94       52.12     22.12 o
  -1  13  17       21.94        0.00     15.59 o
   0  13  17      222.74       93.18    119.26 o
   1  13  17       13.72       35.52     63.71 o
  -2  14  17       26.33       26.99     18.03 o
  -1  14  17       25.68        5.81     17.37 o
   0  14  17       54.36       30.17     60.09 o
  -4   0  18       45.61      107.16     51.83 o
  -2   0  18      216.06      265.86     55.33 o
   0   0  18      571.35      392.20     65.00 o
   2   0  18      335.06      452.69     72.44 o
   4   0  18       33.97      129.35     40.80 o
  -5   1  18        0.79        7.59     40.23 o
  -4   1  18        0.16       24.34     37.51 o
  -3   1  18      346.01      390.42     39.07 o
  -2   1  18       77.36       88.11     24.71 o
  -1   1  18      140.29      146.68     29.01 o
   0   1  18      475.92      683.64     59.46 o
   1   1  18       36.46       51.23     19.79 o
   2   1  18       12.80        8.81     16.51 o
   3   1  18       62.23       80.72     28.88 o
   4   1  18        4.46       23.91     26.70 o
  -5   2  18      564.49      641.10    105.59 o
  -4   2  18        5.04       64.42     43.67 o
  -3   2  18      102.31      104.34     17.87 o
  -2   2  18      181.17      208.05     34.46 o
  -1   2  18      192.04      179.63     33.35 o
   0   2  18       13.67        0.00     14.85 o
   1   2  18      547.36      565.57     73.27 o
   2   2  18       28.06       51.77     20.42 o
   3   2  18      186.73      159.21     34.40 o
   4   2  18       14.07       37.94     20.09 o
  -5   3  18       15.78       14.75     46.96 o
  -4   3  18        7.90       65.00     42.16 o
  -3   3  18       13.39        6.83     11.94 o
  -2   3  18       78.50       63.43     18.06 o
  -1   3  18       89.77       62.46     23.41 o
   0   3  18      589.56      790.96     64.13 o
   1   3  18      113.71      139.50     28.78 o
   2   3  18        1.43        0.00     17.03 o
   3   3  18      139.40      133.78     92.66 o
   4   3  18       14.10        0.00     22.98 o
  -5   4  18       61.52       66.29     49.82 o
  -4   4  18      395.59      408.14     54.07 o
  -3   4  18      182.41      198.80     28.99 o
  -2   4  18       42.92       38.91     16.37 o
  -1   4  18      196.23      239.41     36.85 o
   0   4  18      275.97      321.79     69.29 o
   1   4  18     1503.58     1785.00     88.90 o
   2   4  18      429.98      454.40     53.91 o
   3   4  18       60.26      124.56     28.14 o
   4   4  18      276.56      348.93     40.05 o
  -5   5  18       26.69        8.98     22.70 o
  -4   5  18        4.98       28.07     21.79 o
  -3   5  18        7.12        0.00     15.29 o
  -2   5  18       33.32       16.66     12.94 o
  -1   5  18       64.00       61.03     22.48 o
   0   5  18      162.29      185.19     61.60 o
   1   5  18        1.90       24.45     18.34 o
   2   5  18       75.00       85.86     46.82 o
   3   5  18        4.67        5.82     18.95 o
   4   5  18       25.61       70.00     21.91 o
  -5   6  18       81.93       17.74     32.57 o
  -4   6  18      231.71      260.87     46.49 o
  -3   6  18     1083.08     1174.12     61.91 o
  -2   6  18      105.11      143.50     24.47 o
  -1   6  18        1.31        0.00     18.24 o
   0   6  18      107.89      133.64     28.23 o
   1   6  18      123.32       69.40     25.12 o
   2   6  18        3.02        0.00     19.51 o
   3   6  18       33.53       57.73     30.06 o
   4   6  18        5.98       11.09     20.66 o
  -5   7  18       33.02       13.96     31.21 o
  -4   7  18       68.21       83.92     28.82 o
  -3   7  18       87.98       83.44     23.43 o
  -2   7  18       80.73       79.35     19.68 o
  -1   7  18        0.76        0.00     17.75 o
   0   7  18       42.43       57.57     22.34 o
   1   7  18       13.25       18.47     22.12 o
   2   7  18       56.38       75.74     25.55 o
   3   7  18       41.44       65.68     37.26 o
  -4   8  18     1017.33     1103.31     99.00 o
  -3   8  18      442.15      489.67     47.61 o
  -2   8  18      229.40      179.94     27.27 o
  -1   8  18        0.49        6.16     13.69 o
   0   8  18       50.88       25.78     22.66 o
   1   8  18       78.67       84.39     26.05 o
   2   8  18      430.77      430.08     53.49 o
   3   8  18       40.17        9.76     37.37 o
  -4   9  18      109.35       93.63     70.33 o
  -3   9  18       22.34        5.60     15.03 o
  -2   9  18      188.17      173.29     41.35 o
  -1   9  18        5.51        0.00     12.49 o
   0   9  18        0.68        7.56     19.64 o
   1   9  18      207.49      215.40     44.20 o
   2   9  18      167.93      210.68    156.41 o
   3   9  18        5.63       10.25     30.17 o
  -4  10  18      185.01      271.61     46.10 o
  -3  10  18       62.08       44.30     27.10 o
  -2  10  18      446.41      488.94     45.04 o
  -1  10  18      522.11      505.74     46.43 o
   0  10  18      194.75      214.88     38.54 o
   1  10  18        0.01        0.00     18.24 o
   2  10  18        4.32        7.84     22.53 o
  -3  11  18       78.14       80.04     45.25 o
  -2  11  18        0.43        0.00     16.30 o
  -1  11  18        5.73        0.00     21.01 o
   0  11  18        7.19        0.00     21.44 o
   1  11  18      154.39      133.03     96.35 o
   2  11  18        1.06        0.00     21.73 o
  -2  12  18     1028.37     1318.42     66.22 o
  -1  12  18      296.85      297.78    105.05 o
   0  12  18       87.71       43.54     24.59 o
   1  12  18      369.91      140.36    155.80 o
  -3   0  19      982.70     1119.77     91.63 o
  -1   0  19        7.06       32.00     25.27 o
   1   0  19       42.50       13.03     25.34 o
   3   0  19       26.98        5.23     29.56 o
  -5   1  19       69.60       72.73     56.48 o
  -4   1  19        4.28       32.07     38.73 o
  -3   1  19       10.22       50.62     18.94 o
  -2   1  19       66.08       60.30     37.65 o
  -1   1  19       58.27       54.96     20.35 o
   0   1  19       38.33       52.84     24.23 o
   1   1  19        7.94        7.87     19.22 o
   2   1  19      971.02     1085.04     74.40 o
   3   1  19       10.85       36.48     23.26 o
  -5   2  19       14.56       53.62     50.32 o
  -4   2  19       51.13       50.39     43.45 o
  -3   2  19      417.19      525.64     46.20 o
  -2   2  19        0.03        0.00     28.92 o
  -1   2  19      191.97      210.22     39.80 o
   0   2  19       18.62       20.29     18.23 o
   1   2  19       82.26       90.64     28.14 o
   2   2  19       73.29       45.84     22.02 o
   3   2  19        8.43       57.95     22.60 o
  -5   3  19      116.01      141.23     65.86 o
  -4   3  19        4.01        1.15     40.52 o
  -3   3  19      201.73      212.66     31.52 o
  -2   3  19      214.80      221.04     36.33 o
  -1   3  19      186.28      171.46     31.54 o
   0   3  19       73.83       77.84     28.67 o
   1   3  19        7.25       24.22     19.95 o
   2   3  19      582.09      557.11     59.87 o
   3   3  19        1.20        0.00     17.20 o
  -4   4  19       36.46       44.74     46.67 o
  -3   4  19       23.32       28.61     16.28 o
  -2   4  19        0.07        0.00     13.07 o
  -1   4  19      290.47      262.03     38.88 o
   0   4  19        2.87        7.43     17.62 o
   1   4  19       38.74       61.71     25.17 o
   2   4  19       18.99       23.99     20.17 o
   3   4  19      110.55      156.08     34.16 o
  -4   5  19      174.22      252.04     44.20 o
  -3   5  19       75.24       84.13     21.54 o
  -2   5  19       17.39       32.03     16.03 o
  -1   5  19      306.57      307.12     62.81 o
   0   5  19      204.43      154.48     33.89 o
   1   5  19       76.37      135.69     32.09 o
   2   5  19      129.67      107.53     30.84 o
   3   5  19       97.12      166.61     33.00 o
  -4   6  19      113.07      105.57     56.80 o
  -3   6  19       42.67       30.72     25.51 o
  -2   6  19      344.73      410.39     40.13 o
  -1   6  19        0.56       12.56     18.62 o
   0   6  19        8.23        0.00     18.43 o
   1   6  19       10.57       19.64     20.12 o
   2   6  19        2.92        4.05     20.27 o
   3   6  19        0.16        0.07     22.80 o
  -4   7  19       19.98       61.36     27.98 o
  -3   7  19        2.94       20.84     17.15 o
  -2   7  19      482.15      507.51     45.81 o
  -1   7  19      174.86      187.21     34.81 o
   0   7  19      823.17     1119.75     72.02 o
   1   7  19       16.91        8.06     20.56 o
   2   7  19       15.16       19.29     41.30 o
  -3   8  19      218.03      164.58     33.09 o
  -2   8  19      582.50      637.23     62.58 o
  -1   8  19        1.55       20.64     21.44 o
   0   8  19        1.87       14.21     21.30 o
   1   8  19       22.37       29.04     22.32 o
   2   8  19        1.27       20.50     20.97 o
  -3   9  19      158.08      136.93     29.09 o
  -2   9  19      535.44      681.76     54.42 o
  -1   9  19      411.51      467.59     56.24 o
   0   9  19        9.88        5.41     22.94 o
   1   9  19       50.76       13.36     22.84 o
   2   9  19        0.75        2.76     21.15 o
  -2  10  19      169.23      152.09     28.50 o
  -1  10  19        4.67        0.00     20.62 o
   0  10  19       73.68       32.89     47.39 o
   1  10  19        2.86        0.00     22.33 o
  -1  11  19        1.03        0.00     23.30 o
   0  11  19      260.36       82.58    108.02 o
  -2   0  20       41.04       27.06     25.34 o
   0   0  20      148.77      196.42     53.62 o
   2   0  20     1287.91     1931.74    141.66 o
  -3   1  20       64.04       80.53     31.57 o
  -2   1  20      100.92       88.12     43.34 o
  -1   1  20       81.40       29.40     23.52 o
   0   1  20       15.33       11.95     20.51 o
   1   1  20       10.09        2.10     20.73 o
   2   1  20      262.44      268.55     44.18 o
  -4   2  20        2.52        0.00     43.45 o
  -3   2  20        0.96       18.04     26.34 o
  -2   2  20       63.23       34.26     22.06 o
  -1   2  20      287.99      287.82     51.86 o
   0   2  20       85.83       52.82     46.10 o
   1   2  20       25.07       62.71     34.54 o
   2   2  20        0.82       26.28     30.14 o
  -4   3  20       36.33        0.00     43.81 o
  -3   3  20        2.69        2.36     23.98 o
  -2   3  20        1.46        9.05     19.18 o
  -1   3  20      132.47      157.56     34.45 o
   0   3  20      786.00      886.17     73.43 o
   1   3  20       41.68       42.32     24.13 o
   2   3  20      167.81      222.50     40.46 o
  -4   4  20        0.26       35.43     50.18 o
  -3   4  20       10.94       21.34     28.13 o
  -2   4  20        0.85        0.00     16.73 o
  -1   4  20       26.92        8.02     26.92 o
   0   4  20       23.51       32.35     22.13 o
   1   4  20       61.82       33.76     23.42 o
   2   4  20      567.51      850.98    107.16 o
  -3   5  20       73.23       75.52     24.37 o
  -2   5  20      475.73      407.62     54.22 o
  -1   5  20       35.38       27.63     31.85 o
   0   5  20       15.58        8.29     33.21 o
   1   5  20       11.01        0.00     20.80 o
   2   5  20       12.57        0.00     18.58 o
  -3   6  20        0.51        0.00     18.98 o
  -2   6  20       30.68       19.15     30.49 o
  -1   6  20       52.24       70.83     28.24 o
   0   6  20       54.13       63.83     27.61 o
   1   6  20       88.28        0.00     22.85 o
   2   6  20       20.52        2.46     24.43 o
  -3   7  20        0.50       42.49     20.66 o
  -2   7  20       39.06       71.35     22.03 o
  -1   7  20       75.43       44.97     27.14 o
   0   7  20        9.30        0.26     21.43 o
   1   7  20      173.53        8.08     21.42 o
  -2   8  20       39.81       14.44     17.41 o
  -1   8  20       60.78       19.07     23.93 o
   0   8  20        4.44       19.53     22.89 o
  -1   0  21       60.94       23.34     35.79 o
   1   0  21      391.55        0.00     25.34 o
  -2   1  21      245.69      230.30     39.51 o
  -1   1  21      532.52      741.72    182.21 o
   0   1  21        7.79       23.47     23.56 o
   1   1  21      265.91       20.95     22.27 o
  -2   2  21      334.41      393.74     50.68 o
  -1   2  21       10.43       31.33     29.56 o
   0   2  21       21.10       29.85     24.37 o
   1   2  21      157.42        0.00     19.80 o
  -2   3  21      105.39      146.84     33.13 o
  -1   3  21        0.76       17.53     36.51 o
   0   3  21       62.65       21.15     60.06 o
   1   3  21       31.82        0.00     20.99 o
  -2   4  21      362.58      431.42     55.35 o
  -1   4  21      463.25      523.20     60.63 o
   0   4  21       21.60        0.00     23.08 o
   1   4  21      268.74        0.00     21.18 o
  -1   5  21      161.29       88.79     81.75 o
   0   5  21        8.21       22.46     24.59 o
 
